# Supplementary material for: A two-phase approach for the identification of refugees with priority need for mental health care in Lebanon: a validation study
Source: BMC Psychiatry. 2017 Jan 18;17:28. doi: 10.1186/s12888-016-1154-5 (PMC5241938; doi:10.1186/s12888-016-1154-5)
Supplement: Additional file 1: — “data leban”, containing study dataset as excel (.xls) file. (XLS 333 kb) [file 12888_2016_1154_MOESM1_ESM.xls]

## Sheet: Sheet1
idm	smhpos	bpos	sbpos	srqpos	minipos	one	psy3	fwt	cur	eSFD	cmsp	gpB	curpsy	tsmh01	tsmh02	tsmh03	tsmh04	tsmh05	tsmh06	tb1	tb2	tb3	tb4	tb5	tbc1	tbc2	tbc3	tbc4	tbc5	twhoa01	twhoa02	twhoa03	twhoa04	twhoa05	twhoa06	whoapos2	tac1	tac2	tac3	tac4	tac5	tac6	x2	mac1	mac2	mac3	mac4	mac5	mac6
39301	0	1	1		0	1	0	1131	0	0	1		0	0	0	0	0	0	0	0	0	0	0	1	1	0	0	0	0														0	1	0	0	0	0	0
2801	0	1	1		0	1	0	556	0	0	1		0	0	0	0	0	0	0	1	1	0	0	0	1	1	0	0	0														0	1	1	0	0	0	0
23802	0	1	1			1		575			1			0	0	0	0	0	0	1	1	0	1	0	1	1	1	0	0														0	1	1	1	0	0	0
14504	0	0	0			1		575				0		0	0	0	0	0	0	0	0	0	0	0	0	0	0	0	0														0	0	0	0	0	0	0
6402	0	0	0	0		1		575			0	1		0	0	0	0	0	0	0	0	0	0	0	0	0	0	0	0	0	0	0	0	0	0	0	0	0	0	0	0	0	1	0	0	0	0	0	0
24602	0	0	0	0		1		575			1	1		0	0	0	0	0	0	0	0	0	0	0	0	0	0	0	0	0	1	0	0	1	0	1	1	1	0	0	0	0	0	0	0	0	0	0	0
43402	0	1	1			1		575			1			0	0	0	0	0	0	1	1	0	0	0	1	1	0	0	0														1	1	1	0	0	0	0
17504	0	0	0			1		575				0		0	0	0	0	0	0	0	0	0	0	0	0	0	0	0	0														0	0	0	0	0	0	0
38001	0	0	0	0		1		575			0	1		0	0	0	0	0	0	0	0	0	0	0	0	0	0	0	0	0	0	0	0	0	0	0	0	0	0	0	0	0	1	0	0	0	0	0	0
12302	0	0	0	0	0	1	0	5253	0	0	0	1	0	0	0	0	0	0	0	0	0	0	0	0	0	0	0	0	0	0	0	0	0	0	0	0	0	0	0	0	0	0	0	0	0	0	0	0	0
40703	0	0	0	0		1		575			0	1		0	0	0	0	0	0	0	0	0	0	0	0	0	0	0	0	0	0	0	0	0	0	0	0	0	0	0	0	0	0	0	0	0	0	0	0
33904	0	0	0			1		575				0		0	0	0	0	0	0	0	0	0	0	0	0	0	0	0	0														1	0	0	0	0	0	0
9302	0	0	0			1		575				0		0	0	0	0	0	0	0	0	0	0	0	0	0	0	0	0														1	0	0	0	0	0	0
18602	0	0	0			1		575				0		0	0	0	0	0	0	0	0	0	0	0	0	0	0	0	0														0	0	0	0	0	0	0
101	0	0	0	0		1		575			0	1		0	0	0	0	0	0	0	0	0	0	0	0	0	0	0	0	0	0	0	0	0	0	0	0	0	0	0	0	0	1	0	0	0	0	0	0
3903	0	0	0	0		1		575			0	1		0	0	0	0	0	0	0	0	0	0	0	0	0	0	0	0	0	0	0	0	0	0	0	0	0	0	0	0	0	0	0	0	0	0	0	0
41902	0	0	0	0		1		575			0	1		0	0	0	0	0	0	0	0	0	0	0	0	0	0	0	0	0	0	0	0	0	0	0	0	0	0	0	0	0	0	0	0	0	0	0	0
18601	0	1	1		0	1	0	556	0	0	1		0	0	0	0	0	0	0	1	1	0	1	0	1	1	1	0	0														1	1	1	1	0	0	0
37902	0	0	0			1		575				0		0	0	0	0	0	0	0	0	0	0	0	0	0	0	0	0														0	0	0	0	0	0	0
36402	0	1	1		1	1	1	587	1	0	1		0	0	0	0	0	0	0	1	0	0	0	1	1	1	0	0	0														1	1	1	0	0	0	0
18102	0	0	0	0		1		575			0	1		0	0	0	0	0	0	0	0	0	0	0	0	0	0	0	0	0	0	0	0	0	0	0	0	0	0	0	0	0	1	0	0	0	0	0	0
10302	1	1	1		0	1	0	1401	0	0	1		0	0	0	0	1	0	0	1	1	0	1	1	1	1	1	1	0														1	1	1	1	1	1	0
11502	0	0	0	0		1		575			0	1		0	0	0	0	0	0	0	0	0	0	0	0	0	0	0	0	0	0	0	0	0	0	0	0	0	0	0	0	0	1	0	0	0	0	0	0
19502	0	0	0	1		1		575			1	1		0	0	0	0	0	0	0	0	0	0	0	0	0	0	0	0	0	0	0	0	0	0	0	0	0	0	0	0	0	0	0	0	0	0	0	0
44901	0	0	0	0		1		575			0	1		0	0	0	0	0	0	0	0	0	0	0	0	0	0	0	0	0	0	0	0	0	0	0	0	0	0	0	0	0	0	0	0	0	0	0	0
22202	0	0	0			1		575				0		0	0	0	0	0	0	0	0	0	0	0	0	0	0	0	0														1	0	0	0	0	0	0
26902	0	1	1		0	1	0	1401	0	0	1		0	0	0	0	0	0	0	1	1	0	0	0	1	1	0	0	0														0	1	1	0	0	0	0
38101	0	0	0	0	0	1	0	14538	0	0	0	1	0	0	0	0	0	0	0	0	0	0	0	0	0	0	0	0	0	0	0	0	0	0	0	0	0	0	0	0	0	0	1	0	0	0	0	0	0
13702	0	0	0	0		1		575			0	1		0	0	0	0	0	0	0	0	0	0	0	0	0	0	0	0	0	0	0	0	0	0	0	0	0	0	0	0	0	1	0	0	0	0	0	0
13601	0	0	0	0		1		575			0	1		0	0	0	0	0	0	0	0	0	0	0	0	0	0	0	0	0	0	0	0	0	0	0	0	0	0	0	0	0	1	0	0	0	0	0	0
40902	0	0	0	0		1		575			0	1		0	0	0	0	0	0	0	0	0	0	0	0	0	0	0	0	0	0	0	0	0	0	0	0	0	0	0	0	0	0	0	0	0	0	0	0
38802	0	0	0			1		575				0		0	0	0	0	0	0	0	0	0	0	0	0	0	0	0	0														0	0	0	0	0	0	0
18606	0	0	0			1		575				0		0	0	0	0	0	0	0	0	0	0	0	0	0	0	0	0														0	0	0	0	0	0	0
32902	1	1	1			1		575			1			1	0	0	0	0	0	1	1	0	1	0	1	1	1	0	0														0	1	1	1	1	0	0
13502	0	0	0	0		1		575			0	1		0	0	0	0	0	0	0	0	0	0	0	0	0	0	0	0	0	0	0	0	0	0	0	0	0	0	0	0	0	1	0	0	0	0	0	0
26901	0	1	1			1		575			1			0	0	0	0	0	0	1	1	0	0	0	1	1	0	0	0														1	1	1	0	0	0	0
26303	0	1	1			1		575			1			0	0	0	0	0	0	1	1	1	1	0	1	1	1	1	0														0	1	1	1	1	0	0
26202	0	1	1			1		575			1			0	0	0	0	0	0	1	1	0	1	0	1	1	1	0	0														1	1	1	1	0	0	0
30102	0	0	0	1		1		575			1	1		0	0	0	0	0	0	0	0	0	0	0	0	0	0	0	0	0	0	0	0	0	0	0	0	0	0	0	0	0	1	0	0	0	0	0	0
18701	0	1	1			1		575			1			0	0	0	0	0	0	1	0	0	0	0	1	0	0	0	0														1	1	0	0	0	0	0
39106	0	0	0			1		575				0		0	0	0	0	0	0	0	0	0	0	0	0	0	0	0	0														0	0	0	0	0	0	0
9103	0	0	0			1		575				0		0	0	0	0	0	0	0	0	0	0	0	0	0	0	0	0														0	0	0	0	0	0	0
32004	0	1	1			1		575			1			0	0	0	0	0	0	1	0	0	1	1	1	1	1	0	0														1	1	1	1	0	0	0
9602	0	0	0	0		1		575			0	1		0	0	0	0	0	0	0	0	0	0	0	0	0	0	0	0	0	0	0	0	0	0	0	0	0	0	0	0	0	0	0	0	0	0	0	0
17501	0	0	0	1	1	1	0	1345	1	0	1	1	0	0	0	0	0	0	0	0	0	0	0	0	0	0	0	0	0	0	0	0	0	0	0	0	0	0	0	0	0	0	1	0	0	0	0	0	0
36601	0	0	0	0		1		575			0	1		0	0	0	0	0	0	0	0	0	0	0	0	0	0	0	0	0	0	0	0	0	0	0	0	0	0	0	0	0	0	0	0	0	0	0	0
5804	0	0	0	0		1		575			0	1		0	0	0	0	0	0	0	0	0	0	0	0	0	0	0	0	0	0	0	0	0	0	0	0	0	0	0	0	0	0	0	0	0	0	0	0
32102	0	0	0	0		1		575			0	1		0	0	0	0	0	0	0	0	0	0	0	0	0	0	0	0	0	0	0	0	0	0	0	0	0	0	0	0	0	0	0	0	0	0	0	0
39401	0	1	1			1		575			1			0	0	0	0	0	0	1	1	0	0	1	1	1	1	0	0														0	1	1	1	0	0	0
13101	0	0	0	0		1		575			0	1		0	0	0	0	0	0	0	0	0	0	0	0	0	0	0	0	0	0	0	0	0	0	0	0	0	0	0	0	0	0	0	0	0	0	0	0
18502	0	0	0			1		575				0		0	0	0	0	0	0	0	0	0	0	0	0	0	0	0	0														0	0	0	0	0	0	0
1003	1	0	1			1		575			1			0	0	0	0	1	1	0	0	0	0	0	0	0	0	0	0														0	1	1	0	0	0	0
12604	0	0	0	0		1		575			0	1		0	0	0	0	0	0	0	0	0	0	0	0	0	0	0	0	0	0	0	0	0	0	0	0	0	0	0	0	0	1	0	0	0	0	0	0
33203	0	1	1		1	1	0	934	1	0	1		0	0	0	0	0	0	0	1	0	1	0	0	1	1	0	0	0														1	1	1	0	0	0	0
14505	0	0	0	0		1		575			0	1		0	0	0	0	0	0	0	0	0	0	0	0	0	0	0	0	0	0	0	0	0	0	0	0	0	0	0	0	0	0	0	0	0	0	0	0
44101	0	0	0	1	0	1	0	1421	0	0	1	1	0	0	0	0	0	0	0	0	0	0	0	0	0	0	0	0	0	1	0	0	0	0	0	1	1	0	0	0	0	0	1	0	0	0	0	0	0
26701	0	1	1		0	1	0	1082	0	0	1		0	0	0	0	0	0	0	1	1	0	1	0	1	1	1	0	0														0	1	1	1	0	0	0
14401	0	0	0	0		1		575			0	1		0	0	0	0	0	0	0	0	0	0	0	0	0	0	0	0	0	0	0	0	0	0	0	0	0	0	0	0	0	0	0	0	0	0	0	0
5102	0	0	0			1		575				0		0	0	0	0	0	0	0	0	0	0	0	0	0	0	0	0														1	0	0	0	0	0	0
32001	0	0	0	0		1		575			0	1		0	0	0	0	0	0	0	0	0	0	0	0	0	0	0	0	0	0	0	0	0	0	0	0	0	0	0	0	0	0	0	0	0	0	0	0
16602	0	0	0			1		575				0		0	0	0	0	0	0	0	0	0	0	0	0	0	0	0	0														1	0	0	0	0	0	0
29804	0	0	0			1		575				0		0	0	0	0	0	0	0	0	0	0	0	0	0	0	0	0														0	0	0	0	0	0	0
19202	0	0	0			1		575				0		0	0	0	0	0	0	0	0	0	0	0	0	0	0	0	0														0	0	0	0	0	0	0
8003	0	0	0	0		1		575			0	1		0	0	0	0	0	0	0	0	0	0	0	0	0	0	0	0	0	0	0	0	0	0	0	0	0	0	0	0	0	1	0	0	0	0	0	0
26601	0	0	0	0		1		575			0	1		0	0	0	0	0	0	0	0	0	0	0	0	0	0	0	0	0	0	0	0	0	0	0	0	0	0	0	0	0	0	0	0	0	0	0	0
17102	0	1	1			1		575			1			0	0	0	0	0	0	1	1	0	0	0	1	1	0	0	0														1	1	1	0	0	0	0
41401	1	1	1		1	1	0	587	0	0	1		0	0	0	1	1	0	0	0	0	0	0	1	1	0	0	0	0														0	1	1	1	0	0	0
35401	0	1	1		1	1	0	2056	0	0	1		0	0	0	0	0	0	0	1	1	0	1	0	1	1	1	0	0														0	1	1	1	0	0	0
7501	0	0	0	0		1		575			0	1		0	0	0	0	0	0	0	0	0	0	0	0	0	0	0	0	0	0	0	0	0	0	0	0	0	0	0	0	0	1	0	0	0	0	0	0
22506	0	0	0			1		575				0		0	0	0	0	0	0	0	0	0	0	0	0	0	0	0	0														1	0	0	0	0	0	0
2103	0	1	1			1		575			1			0	0	0	0	0	0	1	0	0	0	0	1	0	0	0	0														1	1	0	0	0	0	0
39105	0	0	0			1		575				0		0	0	0	0	0	0	0	0	0	0	0	0	0	0	0	0														1	0	0	0	0	0	0
7903	0	0	0			1		575				0		0	0	0	0	0	0	0	0	0	0	0	0	0	0	0	0														1	0	0	0	0	0	0
27302	0	0	0	0		1		575			0	1		0	0	0	0	0	0	0	0	0	0	0	0	0	0	0	0	0	0	0	0	0	0	0	0	0	0	0	0	0	0	0	0	0	0	0	0
11002	0	0	0	1		1		575			1	1		0	0	0	0	0	0	0	0	0	0	0	0	0	0	0	0	0	0	0	0	0	0	0	0	0	0	0	0	0	0	0	0	0	0	0	0
20002	0	1	1			1		575			1			0	0	0	0	0	0	1	1	0	0	0	1	1	0	0	0														0	1	1	0	0	0	0
34902	0	0	0			1		575				0		0	0	0	0	0	0	0	0	0	0	0	0	0	0	0	0														0	0	0	0	0	0	0
29602	0	0	0			1		575				0		0	0	0	0	0	0	0	0	0	0	0	0	0	0	0	0														0	0	0	0	0	0	0
19201	0	0	0	0		1		575			0	1		0	0	0	0	0	0	0	0	0	0	0	0	0	0	0	0	0	0	0	0	0	0	0	0	0	0	0	0	0	1	0	0	0	0	0	0
17502	0	0	0			1		575				0		0	0	0	0	0	0	0	0	0	0	0	0	0	0	0	0														0	0	0	0	0	0	0
1702	0	0	0			1		575				0		0	0	0	0	0	0	0	0	0	0	0	0	0	0	0	0														0	0	0	0	0	0	0
5701	0	0	0	0		1		575			0	1		0	0	0	0	0	0	0	0	0	0	0	0	0	0	0	0	0	0	0	0	0	0	0	0	0	0	0	0	0	1	0	0	0	0	0	0
30301	0	1	1		0	1	0	2056	0	0	1		0	0	0	0	0	0	0	0	0	0	1	0	1	0	0	0	0														1	1	0	0	0	0	0
37901	1	1	1			1		575			1			1	0	1	0	0	0	1	1	0	1	0	1	1	1	0	0														0	1	1	1	1	1	0
8901	0	0	0	0		1		575			0	1		0	0	0	0	0	0	0	0	0	0	0	0	0	0	0	0	0	0	0	0	0	0	0	0	0	0	0	0	0	1	0	0	0	0	0	0
30402	0	0	0	1	0	1	0	1345	0	0	1	1	0	0	0	0	0	0	0	0	0	0	0	0	0	0	0	0	0	0	0	0	0	0	0	0	0	0	0	0	0	0	0	0	0	0	0	0	0
5301	0	0	0	0		1		575			0	1		0	0	0	0	0	0	0	0	0	0	0	0	0	0	0	0	0	0	0	0	0	0	0	0	0	0	0	0	0	0	0	0	0	0	0	0
16802	0	1	1			1		575			1			0	0	0	0	0	0	1	1	0	0	0	1	1	0	0	0														1	1	1	0	0	0	0
31401	0	0	0	0		1		575			0	1		0	0	0	0	0	0	0	0	0	0	0	0	0	0	0	0	0	0	0	0	0	0	0	0	0	0	0	0	0	1	0	0	0	0	0	0
8502	1	1	1		1	1	0	587	0	0	1		0	0	0	0	1	0	0	1	1	0	1	1	1	1	1	1	0														1	1	1	1	1	1	0
27304	0	1	1			1		575			1			0	0	0	0	0	0	1	1	1	0	0	1	1	1	0	0														1	1	1	1	0	0	0
34802	0	0	0			1		575				0		0	0	0	0	0	0	0	0	0	0	0	0	0	0	0	0														1	0	0	0	0	0	0
7701	0	0	0	0		1		575			0	1		0	0	0	0	0	0	0	0	0	0	0	0	0	0	0	0	0	0	0	0	0	0	0	0	0	0	0	0	0	0	0	0	0	0	0	0
26304	0	1	1		0	1	0	934	0	0	1		0	0	0	0	0	0	0	0	0	0	1	0	1	0	0	0	0														1	1	0	0	0	0	0
10304	1	1	1		0	1	0	1082	0	0	1		0	0	0	0	1	0	0	0	0	0	0	1	1	0	0	0	0														0	1	1	0	0	0	0
21604	1	1	1			1		575			1			0	0	0	1	0	0	1	1	0	0	1	1	1	1	0	0														0	1	1	1	1	0	0
39304	0	0	0	0	0	1	0	9677	0	0	0	1	0	0	0	0	0	0	0	0	0	0	0	0	0	0	0	0	0	0	0	0	0	0	0	0	0	0	0	0	0	0	0	0	0	0	0	0	0
3701	0	0	0	0		1		575			0	1		0	0	0	0	0	0	0	0	0	0	0	0	0	0	0	0	0	0	0	0	0	0	0	0	0	0	0	0	0	1	0	0	0	0	0	0
23301	0	1	1		0	1	0	1082	0	0	1		0	0	0	0	0	0	0	1	1	0	0	0	1	1	0	0	0														0	1	1	0	0	0	0
29301	0	0	0	0	0	1	0	5253	0	0	0	1	0	0	0	0	0	0	0	0	0	0	0	0	0	0	0	0	0	0	0	0	0	0	0	0	0	0	0	0	0	0	1	0	0	0	0	0	0
14404	0	0	0	0		1		575			0	1		0	0	0	0	0	0	0	0	0	0	0	0	0	0	0	0	0	0	0	0	0	0	0	0	0	0	0	0	0	1	0	0	0	0	0	0
19601	0	1	1			1		575			1			0	0	0	0	0	0	1	1	0	1	1	1	1	1	1	0														0	1	1	1	1	0	0
28202	0	1	1		0	1	0	1626	0	0	1		0	0	0	0	0	0	0	1	1	0	0	0	1	1	0	0	0														0	1	1	0	0	0	0
22502	0	0	0			1		575				0		0	0	0	0	0	0	0	0	0	0	0	0	0	0	0	0														0	0	0	0	0	0	0
19801	1	1	1		1	1	1	556	1	0	1		1	1	1	1	0	0	0	1	0	0	0	0	1	0	0	0	0														0	1	1	1	1	0	0
10303	1	1	1		1	1	0	1082	1	0	1		0	0	0	0	1	0	0	0	0	0	0	1	1	0	0	0	0														0	1	1	0	0	0	0
32803	0	1	1			1		575			1			0	0	0	0	0	0	1	0	0	0	0	1	0	0	0	0														0	1	0	0	0	0	0
17303	0	0	0	1		1		575			1	1		0	0	0	0	0	0	0	0	0	0	0	0	0	0	0	0	1	1	0	1	1	0	1	1	1	1	1	0	0	0	0	0	0	0	0	0
1301	0	1	1			1		575			1			0	0	0	0	0	0	1	0	0	0	0	1	0	0	0	0														0	1	0	0	0	0	0
8501	0	0	0	1		1		575			1	1		0	0	0	0	0	0	0	0	0	0	0	0	0	0	0	0	1	1	1	0	0	1	1	1	1	1	1	0	0	1	0	0	0	0	0	0
24402	0	1	1			1		575			1			0	0	0	0	0	0	1	1	0	1	1	1	1	1	1	0														1	1	1	1	1	0	0
17004	0	0	0	0	0	1	0	8356	0	0	0	1	0	0	0	0	0	0	0	0	0	0	0	0	0	0	0	0	0	0	0	0	0	0	0	0	0	0	0	0	0	0	0	0	0	0	0	0	0
29105	0	1	1		0	1	0	2874	0	0	1		0	0	0	0	0	0	0	1	1	0	0	0	1	1	0	0	0														1	1	1	0	0	0	0
3502	0	0	0	0		1		575			0	1		0	0	0	0	0	0	0	0	0	0	0	0	0	0	0	0	0	0	0	0	0	0	0	0	0	0	0	0	0	1	0	0	0	0	0	0
15601	0	1	1			1		575			1			0	0	0	0	0	0	1	1	0	0	0	1	1	0	0	0														1	1	1	0	0	0	0
38801	0	0	0	1		1		575			1	1		0	0	0	0	0	0	0	0	0	0	0	0	0	0	0	0	0	0	0	0	0	0	0	0	0	0	0	0	0	1	0	0	0	0	0	0
42902	0	1	1		0	1	0	794	0	0	1		0	0	0	0	0	0	0	1	1	0	1	1	1	1	1	1	0														0	1	1	1	1	0	0
44003	0	0	0			1		575				0		0	0	0	0	0	0	0	0	0	0	0	0	0	0	0	0														0	0	0	0	0	0	0
33501	0	0	0	0		1		575			0	1		0	0	0	0	0	0	0	0	0	0	0	0	0	0	0	0	0	0	0	0	0	0	0	0	0	0	0	0	0	0	0	0	0	0	0	0
39802	0	0	0			1		575				0		0	0	0	0	0	0	0	0	0	0	0	0	0	0	0	0														0	0	0	0	0	0	0
16303	0	0	0	0		1		575			0	1		0	0	0	0	0	0	0	0	0	0	0	0	0	0	0	0	0	0	0	0	0	0	0	0	0	0	0	0	0	1	0	0	0	0	0	0
26903	0	0	0			1		575				0		0	0	0	0	0	0	1	1	0	0	0	0	0	0	0	0														0	1	1	0	0	0	0
25203	0	0	0			1		575				0		0	0	0	0	0	0	0	0	0	0	0	0	0	0	0	0														1	0	0	0	0	0	0
9002	0	0	0			1		575				0		0	0	0	0	0	0	0	0	0	0	0	0	0	0	0	0														0	0	0	0	0	0	0
30903	0	0	0			1		575				0		0	0	0	0	0	0	0	0	0	0	0	0	0	0	0	0														1	0	0	0	0	0	0
8902	0	0	0	0		1		575			0	1		0	0	0	0	0	0	0	0	0	0	0	0	0	0	0	0	0	0	0	0	0	0	0	0	0	0	0	0	0	0	0	0	0	0	0	0
22002	0	0	0			1		575				0		0	0	0	0	0	0	0	0	0	0	0	0	0	0	0	0														0	0	0	0	0	0	0
10602	0	0	0			1		575				0		0	0	0	0	0	0	0	0	0	0	0	0	0	0	0	0														1	0	0	0	0	0	0
6901	0	0	0	0	0	1	0	9677	0	0	0	1	0	0	0	0	0	0	0	0	0	0	0	0	0	0	0	0	0	0	0	0	0	0	0	0	0	0	0	0	0	0	1	0	0	0	0	0	0
42703	0	0	0			1		575				0		0	0	0	0	0	0	0	0	0	0	0	0	0	0	0	0														1	0	0	0	0	0	0
25401	0	0	0	1		1		575			1	1		0	0	0	0	0	0	0	0	0	0	0	0	0	0	0	0	0	0	1	0	1	0	1	1	1	0	0	0	0	0	0	0	0	0	0	0
23106	0	0	0			1		575				0		0	0	0	0	0	0	0	0	0	0	0	0	0	0	0	0														1	0	0	0	0	0	0
4701	0	0	0	0		1		575			0	1		0	0	0	0	0	0	0	0	0	0	0	0	0	0	0	0	0	0	0	0	0	0	0	0	0	0	0	0	0	1	0	0	0	0	0	0
19204	0	0	0			1		575				0		0	0	0	0	0	0	0	0	0	0	0	0	0	0	0	0														0	0	0	0	0	0	0
22508	0	0	0	0		1		575			0	1		0	0	0	0	0	0	0	0	0	0	0	0	0	0	0	0	0	0	0	0	0	0	0	0	0	0	0	0	0	1	0	0	0	0	0	0
22103	0	0	0	0		1		575			1	1		0	0	0	0	0	0	0	0	0	0	0	0	0	0	0	0	0	0	1	0	0	0	1	1	0	0	0	0	0	1	0	0	0	0	0	0
1602	0	1	1			1		575			1			0	0	0	0	0	0	1	1	0	1	1	1	1	1	1	0														0	1	1	1	1	0	0
42002	0	0	0			1		575				0		0	0	0	0	0	0	0	0	0	0	0	0	0	0	0	0														1	0	0	0	0	0	0
25902	0	0	0	1	0	1	0	1421	0	0	1	1	0	0	0	0	0	0	0	0	0	0	0	0	0	0	0	0	0	1	1	1	1	0	1	1	1	1	1	1	1	0	0	0	0	0	0	0	0
901	0	1	1		1	1	0	556	1	0	1		0	0	0	0	0	0	0	1	1	0	1	0	1	1	1	0	0														1	1	1	1	0	0	0
19901	0	0	0	1		1		575			1	1		0	0	0	0	0	0	0	0	0	0	0	0	0	0	0	0	0	0	0	0	0	0	0	0	0	0	0	0	0	1	0	0	0	0	0	0
12301	0	0	0	0		1		575			0	1		0	0	0	0	0	0	0	0	0	0	0	0	0	0	0	0	0	0	0	0	0	0	0	0	0	0	0	0	0	1	0	0	0	0	0	0
29801	0	0	0	0		1		575			0	1		0	0	0	0	0	0	0	0	0	0	0	0	0	0	0	0	0	0	0	0	0	0	0	0	0	0	0	0	0	0	0	0	0	0	0	0
25704	0	0	0			1		575				0		0	0	0	0	0	0	0	0	0	0	0	0	0	0	0	0														1	0	0	0	0	0	0
37002	0	0	0	0		1		575			0	1		0	0	0	0	0	0	0	0	0	0	0	0	0	0	0	0	0	0	0	0	0	0	0	0	0	0	0	0	0	0	0	0	0	0	0	0
34102	0	0	0	0		1		575			0	1		0	0	0	0	0	0	0	0	0	0	0	0	0	0	0	0	0	0	0	0	0	0	0	0	0	0	0	0	0	0	0	0	0	0	0	0
2101	0	1	1		0	1	0	556	0	0	1		0	0	0	0	0	0	0	1	1	1	1	0	1	1	1	1	0														0	1	1	1	1	0	0
22701	1	0	1		1	1	0	587	1	0	1		0	0	0	0	1	0	0	0	0	0	0	0	0	0	0	0	0														0	1	0	0	0	0	0
29104	0	1	1		1	1	0	1082	1	0	1		0	0	0	0	0	0	0	1	1	0	0	0	1	1	0	0	0														1	1	1	0	0	0	0
18201	0	0	0	0		1		575			0	1		0	0	0	0	0	0	0	0	0	0	0	0	0	0	0	0	0	0	0	0	0	0	0	0	0	0	0	0	0	1	0	0	0	0	0	0
26101	0	1	1		0	1	0	556	0	0	1		0	0	0	0	0	0	0	1	1	0	0	0	1	1	0	0	0														1	1	1	0	0	0	0
21102	0	0	0			1		575				0		0	0	0	0	0	0	0	0	0	0	0	0	0	0	0	0														1	0	0	0	0	0	0
29401	0	1	1			1		575			1			0	0	0	0	0	0	1	1	0	0	0	1	1	0	0	0														0	1	1	0	0	0	0
32302	0	0	0	0		1		575			0	1		0	0	0	0	0	0	0	0	0	0	0	0	0	0	0	0	0	0	0	0	0	0	0	0	0	0	0	0	0	1	0	0	0	0	0	0
17201	0	0	0	0		1		575			0	1		0	0	0	0	0	0	0	0	0	0	0	0	0	0	0	0	0	0	0	0	0	0	0	0	0	0	0	0	0	1	0	0	0	0	0	0
9301	0	0	0	0	0	1	0	4972	0	0	0	1	0	0	0	0	0	0	0	0	0	0	0	0	0	0	0	0	0	0	0	0	0	0	0	0	0	0	0	0	0	0	0	0	0	0	0	0	0
39303	0	1	1			1		575			1			0	0	0	0	0	0	1	0	0	0	0	1	0	0	0	0														1	1	0	0	0	0	0
16102	1	0	1		0	1	0	587	0	0	1		0	0	0	0	0	1	0	0	0	0	0	0	0	0	0	0	0														1	1	0	0	0	0	0
26104	0	0	0	0		1		575			0	1		0	0	0	0	0	0	0	0	0	0	0	0	0	0	0	0	0	0	0	0	0	0	0	0	0	0	0	0	0	1	0	0	0	0	0	0
42705	0	0	0	0		1		575			0	1		0	0	0	0	0	0	0	0	0	0	0	0	0	0	0	0	0	0	0	0	0	0	0	0	0	0	0	0	0	0	0	0	0	0	0	0
35902	0	0	0			1		575				0		0	0	0	0	0	0	0	0	0	0	0	0	0	0	0	0														1	0	0	0	0	0	0
34203	0	0	0			1		575				0		0	0	0	0	0	0	0	0	0	0	0	0	0	0	0	0														1	0	0	0	0	0	0
44002	0	0	0			1		575				0		0	0	0	0	0	0	0	0	0	0	0	0	0	0	0	0														1	0	0	0	0	0	0
19602	1	1	1			1		575			1			1	0	0	0	0	0	1	1	0	1	1	1	1	1	1	0														1	1	1	1	1	1	0
42001	0	0	0	0		1		575			0	1		0	0	0	0	0	0	0	0	0	0	0	0	0	0	0	0	0	0	0	0	0	0	0	0	0	0	0	0	0	1	0	0	0	0	0	0
12802	0	0	0			1		575				0		0	0	0	0	0	0	0	0	0	0	0	0	0	0	0	0														1	0	0	0	0	0	0
14901	0	0	0	0		1		575			0	1		0	0	0	0	0	0	0	0	0	0	0	0	0	0	0	0	0	0	0	0	0	0	0	0	0	0	0	0	0	0	0	0	0	0	0	0
43602	0	0	0	0		1		575			0	1		0	0	0	0	0	0	0	0	0	0	0	0	0	0	0	0	0	0	0	0	0	0	0	0	0	0	0	0	0	1	0	0	0	0	0	0
34001	0	0	0	0		1		575			0	1		0	0	0	0	0	0	0	0	0	0	0	0	0	0	0	0	0	0	0	0	0	0	0	0	0	0	0	0	0	0	0	0	0	0	0	0
16901	0	0	0	0		1		575			0	1		0	0	0	0	0	0	0	0	0	0	0	0	0	0	0	0	0	0	0	0	0	0	0	0	0	0	0	0	0	1	0	0	0	0	0	0
5703	0	0	0	0		1		575			0	1		0	0	0	0	0	0	0	0	0	0	0	0	0	0	0	0	0	0	0	0	0	0	0	0	0	0	0	0	0	0	0	0	0	0	0	0
32801	0	1	1		1	1	1	587	1	0	1		0	0	0	0	0	0	0	0	0	1	1	1	1	1	1	0	0														1	1	1	1	0	0	0
38004	0	0	0			1		575				0		0	0	0	0	0	0	0	0	0	0	0	0	0	0	0	0														0	0	0	0	0	0	0
30403	0	0	0			1		575				0		0	0	0	0	0	0	0	0	0	0	0	0	0	0	0	0														1	0	0	0	0	0	0
13803	0	0	0	0		1		575			0	1		0	0	0	0	0	0	0	0	0	0	0	0	0	0	0	0	0	0	0	0	0	0	0	0	0	0	0	0	0	1	0	0	0	0	0	0
8101	0	1	1		0	1	0	587	0	0	1		0	0	0	0	0	0	0	1	1	0	0	0	1	1	0	0	0														1	1	1	0	0	0	0
22203	0	0	0	1		1		575			1	1		0	0	0	0	0	0	0	0	0	0	0	0	0	0	0	0	0	0	0	0	0	0	0	0	0	0	0	0	0	0	0	0	0	0	0	0
22205	1	0	1			1		575			1			0	0	0	1	0	0	0	0	0	0	0	0	0	0	0	0														1	1	0	0	0	0	0
33902	0	0	0			1		575				0		0	0	0	0	0	0	0	0	0	0	0	0	0	0	0	0														1	0	0	0	0	0	0
22401	0	0	0	1	1	1	0	1345	1	0	1	1	0	0	0	0	0	0	0	0	0	0	0	0	0	0	0	0	0	0	0	0	0	1	0	1	1	0	0	0	0	0	0	0	0	0	0	0	0
23102	0	0	0			1		575				0		0	0	0	0	0	0	0	0	0	0	0	0	0	0	0	0														0	0	0	0	0	0	0
25705	0	0	0			1		575				0		0	0	0	0	0	0	0	0	0	0	0	0	0	0	0	0														0	0	0	0	0	0	0
34704	0	0	0			1		575				0		0	0	0	0	0	0	0	0	0	0	0	0	0	0	0	0														0	0	0	0	0	0	0
43601	0	0	0	0		1		575			0	1		0	0	0	0	0	0	0	0	0	0	0	0	0	0	0	0	0	0	0	0	0	0	0	0	0	0	0	0	0	0	0	0	0	0	0	0
37001	0	0	0	0		1		575			0	1		0	0	0	0	0	0	0	0	0	0	0	0	0	0	0	0	0	0	0	0	0	0	0	0	0	0	0	0	0	1	0	0	0	0	0	0
31402	0	0	0	1	0	1	0	1641	0	0	1	1	0	0	0	0	0	0	0	0	0	0	0	0	0	0	0	0	0	0	0	0	0	0	0	0	0	0	0	0	0	0	1	0	0	0	0	0	0
28003	0	0	0			1		575				0		0	0	0	0	0	0	0	0	0	0	0	0	0	0	0	0														1	0	0	0	0	0	0
1603	0	0	0	0		1		575			0	1		0	0	0	0	0	0	0	0	0	0	0	0	0	0	0	0	0	0	0	0	0	1	1	1	0	0	0	0	0	1	0	0	0	0	0	0
14506	0	0	0	0		1		575			0	1		0	0	0	0	0	0	0	0	0	0	0	0	0	0	0	0	0	0	0	0	0	0	0	0	0	0	0	0	0	1	0	0	0	0	0	0
32002	0	0	0	0		1		575			0	1		0	0	0	0	0	0	0	0	0	0	0	0	0	0	0	0	0	0	0	0	0	0	0	0	0	0	0	0	0	0	0	0	0	0	0	0
201	0	1	1			1		575			1			0	0	0	0	0	0	1	0	0	0	0	1	0	0	0	0														0	1	0	0	0	0	0
33903	0	0	0			1		575				0		0	0	0	0	0	0	0	0	0	0	0	0	0	0	0	0														0	0	0	0	0	0	0
14603	0	0	0	0		1		575			0	1		0	0	0	0	0	0	0	0	0	0	0	0	0	0	0	0	0	0	0	0	0	0	0	0	0	0	0	0	0	1	0	0	0	0	0	0
36502	0	1	1			1		575			1			0	0	0	0	0	0	1	1	0	0	0	1	1	0	0	0														0	1	1	0	0	0	0
44102	0	0	0			1		575				0		0	0	0	0	0	0	0	0	0	0	0	0	0	0	0	0														0	0	0	0	0	0	0
32701	0	0	0	0		1		575			0	1		0	0	0	0	0	0	0	0	0	0	0	0	0	0	0	0	0	0	0	0	0	0	0	0	0	0	0	0	0	0	0	0	0	0	0	0
17802	0	1	1		1	1	1	1401	0	1	1		0	0	0	0	0	0	0	1	1	0	1	0	1	1	1	0	0														1	1	1	1	0	0	0
6101	0	0	0	1		1		575			1	1		0	0	0	0	0	0	0	0	0	0	0	0	0	0	0	0	0	0	0	0	0	0	0	0	0	0	0	0	0	1	0	0	0	0	0	0
2301	0	1	1		1	1	0	1082	1	1	1		0	0	0	0	0	0	0	1	0	0	1	0	1	1	0	0	0														1	1	1	0	0	0	0
25703	0	0	0			1		575				0		0	0	0	0	0	0	0	0	0	0	0	0	0	0	0	0														1	0	0	0	0	0	0
701	0	0	0	0		1		575			0	1		0	0	0	0	0	0	0	0	0	0	0	0	0	0	0	0	0	0	0	0	0	0	0	0	0	0	0	0	0	0	0	0	0	0	0	0
30502	0	0	0	0		1		575			0	1		0	0	0	0	0	0	0	0	0	0	0	0	0	0	0	0	0	0	0	0	0	0	0	0	0	0	0	0	0	0	0	0	0	0	0	0
45402	0	0	0	0		1		575			0	1		0	0	0	0	0	0	0	0	0	0	0	0	0	0	0	0	0	0	0	0	0	0	0	0	0	0	0	0	0	0	0	0	0	0	0	0
12602	0	0	0	0		1		575			0	1		0	0	0	0	0	0	0	0	0	0	0	0	0	0	0	0	0	0	0	0	0	0	0	0	0	0	0	0	0	0	0	0	0	0	0	0
34702	0	0	0	0	0	1	0	4972	0	0	0	1	0	0	0	0	0	0	0	0	0	0	0	0	0	0	0	0	0	0	0	0	0	0	0	0	0	0	0	0	0	0	0	0	0	0	0	0	0
22504	0	0	0			1		575				0		0	0	0	0	0	0	0	0	0	0	0	0	0	0	0	0														0	0	0	0	0	0	0
28402	0	0	0	0		1		575			0	1		0	0	0	0	0	0	0	0	0	0	0	0	0	0	0	0	0	0	0	0	0	0	0	0	0	0	0	0	0	0	0	0	0	0	0	0
12904	0	0	0	1		1		575			1	1		0	0	0	0	0	0	0	0	0	0	0	0	0	0	0	0	0	1	0	1	0	0	1	1	1	0	0	0	0	1	0	0	0	0	0	0
20301	0	1	1		0	1	0	1131	0	1	1		0	0	0	0	0	0	0	0	1	0	0	0	1	0	0	0	0														0	1	0	0	0	0	0
13503	0	0	0			1		575				0		0	0	0	0	0	0	0	0	0	0	0	0	0	0	0	0														1	0	0	0	0	0	0
43903	0	0	0			1		575				0		0	0	0	0	0	0	0	0	0	0	0	0	0	0	0	0														1	0	0	0	0	0	0
27305	0	1	1			1		575			1			0	0	0	0	0	0	1	1	1	0	0	1	1	1	0	0														0	1	1	1	0	0	0
5204	0	0	0			1		575				0		0	0	0	0	0	0	0	0	0	0	0	0	0	0	0	0														1	0	0	0	0	0	0
8002	0	0	0	0		1		575			0	1		0	0	0	0	0	0	0	0	0	0	0	0	0	0	0	0	0	0	0	0	0	0	0	0	0	0	0	0	0	1	0	0	0	0	0	0
18503	0	0	0			1		575				0		0	0	0	0	0	0	0	0	0	0	0	0	0	0	0	0														1	0	0	0	0	0	0
24502	0	0	0	1		1		575			1	1		0	0	0	0	0	0	0	0	0	0	0	0	0	0	0	0	1	0	1	1	1	1	1	1	1	1	1	1	0	0	0	0	0	0	0	0
7101	0	0	0	0		1		575			0	1		0	0	0	0	0	0	0	0	0	0	0	0	0	0	0	0	0	0	0	0	0	0	0	0	0	0	0	0	0	0	0	0	0	0	0	0
39801	0	0	0	0		1		575			0	1		0	0	0	0	0	0	0	0	0	0	0	0	0	0	0	0	0	0	0	0	0	0	0	0	0	0	0	0	0	0	0	0	0	0	0	0
36403	0	1	1			1		575			1			0	0	0	0	0	0	0	0	0	0	1	1	0	0	0	0														1	1	0	0	0	0	0
28902	0	0	0			1		575				0		0	0	0	0	0	0	0	0	0	0	0	0	0	0	0	0														1	0	0	0	0	0	0
18501	0	1	1		0	1	0	587	0	0	1		0	0	0	0	0	0	0	1	1	0	0	0	1	1	0	0	0														1	1	1	0	0	0	0
22102	0	0	0	0	0	1	0	4972	0	0	0	1	0	0	0	0	0	0	0	0	0	0	0	0	0	0	0	0	0	0	0	0	0	0	0	0	0	0	0	0	0	0	1	0	0	0	0	0	0
14102	0	0	0			1		575				0		0	0	0	0	0	0	0	0	0	0	0	0	0	0	0	0														0	0	0	0	0	0	0
28004	0	0	0	0		1		575			0	1		0	0	0	0	0	0	0	0	0	0	0	0	0	0	0	0	0	0	0	0	0	0	0	0	0	0	0	0	0	0	0	0	0	0	0	0
30501	0	0	0	0		1		575			1	1		0	0	0	0	0	0	0	0	0	0	0	0	0	0	0	0	0	0	0	0	0	1	1	1	0	0	0	0	0	1	0	0	0	0	0	0
40701	0	0	0	0		1		575			0	1		0	0	0	0	0	0	0	0	0	0	0	0	0	0	0	0	0	0	0	0	0	0	0	0	0	0	0	0	0	1	0	0	0	0	0	0
44902	0	0	0			1		575				0		0	0	0	0	0	0	0	0	0	0	0	0	0	0	0	0														0	0	0	0	0	0	0
2603	0	0	0	1		1		575			1	1		0	0	0	0	0	0	0	0	0	0	0	0	0	0	0	0	0	1	0	0	0	0	1	1	0	0	0	0	0	1	0	0	0	0	0	0
31302	0	0	0			1		575				0		0	0	0	0	0	0	0	0	0	0	0	0	0	0	0	0														0	0	0	0	0	0	0
22001	0	1	1			1		575			1			0	0	0	0	0	0	1	1	0	0	0	1	1	0	0	0														1	1	1	0	0	0	0
24701	0	1	1			1		575			1			0	0	0	0	0	0	0	1	0	0	0	1	0	0	0	0														1	1	0	0	0	0	0
14503	0	0	0	0		1		575			0	1		0	0	0	0	0	0	0	0	0	0	0	0	0	0	0	0	0	0	0	0	0	0	0	0	0	0	0	0	0	0	0	0	0	0	0	0
20003	0	1	1		0	1	0	587	0	0	1		0	0	0	0	0	0	0	1	1	0	0	0	1	1	0	0	0														1	1	1	0	0	0	0
2602	0	0	0			1		575				0		0	0	0	0	0	0	0	0	0	0	0	0	0	0	0	0														0	0	0	0	0	0	0
34002	0	0	0	1	0	1	0	2235	0	0	1	1	0	0	0	0	0	0	0	0	0	0	0	0	0	0	0	0	0	1	0	0	1	0	0	1	1	1	0	0	0	0	1	0	0	0	0	0	0
43203	0	1	1		0	1	0	2213	0	0	1		0	0	0	0	0	0	0	1	1	0	0	0	1	1	0	0	0														0	1	1	0	0	0	0
4301	0	1	1		1	1	0	1401	1	0	1		0	0	0	0	0	0	0	1	0	0	0	1	1	1	0	0	0														0	1	1	0	0	0	0
43802	0	0	0	1	1	1	0	3933	1	0	1	1	0	0	0	0	0	0	0	0	0	0	0	0	0	0	0	0	0	0	1	0	0	0	0	1	1	0	0	0	0	0	0	0	0	0	0	0	0
38702	0	0	0			1		575				0		0	0	0	0	0	0	0	0	0	0	0	0	0	0	0	0														1	0	0	0	0	0	0
20502	0	1	1		0	1	0	556	0	0	1		0	0	0	0	0	0	0	1	1	0	0	0	1	1	0	0	0														0	1	1	0	0	0	0
29103	0	1	1		0	1	0	2874	0	0	1		0	0	0	0	0	0	0	1	1	0	0	0	1	1	0	0	0														1	1	1	0	0	0	0
29802	0	0	0	0		1		575			0	1		0	0	0	0	0	0	0	0	0	0	0	0	0	0	0	0	0	0	0	0	0	0	0	0	0	0	0	0	0	0	0	0	0	0	0	0
27903	0	1	1			1		575			1			0	0	0	0	0	0	1	0	0	0	0	1	0	0	0	0														0	1	0	0	0	0	0
32301	0	0	0	0		1		575			0	1		0	0	0	0	0	0	0	0	0	0	0	0	0	0	0	0	0	0	1	0	0	0	1	1	0	0	0	0	0	1	0	0	0	0	0	0
31101	0	0	0	0		1		575			0	1		0	0	0	0	0	0	0	0	0	0	0	0	0	0	0	0	0	0	0	0	0	0	0	0	0	0	0	0	0	1	0	0	0	0	0	0
9105	0	0	0			1		575				0		0	0	0	0	0	0	0	0	0	0	0	0	0	0	0	0														1	0	0	0	0	0	0
30401	0	0	0	0		1		575			0	1		0	0	0	0	0	0	0	0	0	0	0	0	0	0	0	0	0	0	0	0	0	0	0	0	0	0	0	0	0	0	0	0	0	0	0	0
903	0	1	1			1		575			1			0	0	0	0	0	0	1	1	0	0	0	1	1	0	0	0														1	1	1	0	0	0	0
19004	0	0	0			1		575				0		0	0	0	0	0	0	0	0	0	0	0	0	0	0	0	0														1	0	0	0	0	0	0
1001	1	1	1		1	1	1	1401	1	1	1		1	1	0	0	0	0	0	1	0	0	1	0	1	1	0	0	0														1	1	1	1	0	0	0
14403	0	0	0	0		1		575			0	1		0	0	0	0	0	0	0	0	0	0	0	0	0	0	0	0	0	0	0	0	0	0	0	0	0	0	0	0	0	0	0	0	0	0	0	0
7102	0	0	0			1		575				0		0	0	0	0	0	0	0	0	0	0	0	0	0	0	0	0														0	0	0	0	0	0	0
41601	0	0	0	1		1		575			1	1		0	0	0	0	0	0	0	0	0	0	0	0	0	0	0	0	0	0	0	0	0	0	0	0	0	0	0	0	0	0	0	0	0	0	0	0
2402	0	0	0	1		1		575			1	1		0	0	0	0	0	0	0	0	0	0	0	0	0	0	0	0	0	0	0	0	0	0	0	0	0	0	0	0	0	1	0	0	0	0	0	0
43904	0	0	0	1		1		575			1	1		0	0	0	0	0	0	0	0	0	0	0	0	0	0	0	0	0	0	0	0	0	0	0	0	0	0	0	0	0	1	0	0	0	0	0	0
31303	0	0	0			1		575				0		0	0	0	0	0	0	0	0	0	0	0	0	0	0	0	0														0	0	0	0	0	0	0
7001	0	0	0	0		1		575			0	1		0	0	0	0	0	0	0	0	0	0	0	0	0	0	0	0	0	0	0	0	0	0	0	0	0	0	0	0	0	1	0	0	0	0	0	0
14204	0	0	0	0		1		575			0	1		0	0	0	0	0	0	0	0	0	0	0	0	0	0	0	0	0	0	0	0	0	0	0	0	0	0	0	0	0	1	0	0	0	0	0	0
10803	0	0	0			1		575				0		0	0	0	0	0	0	0	0	0	0	0	0	0	0	0	0														1	0	0	0	0	0	0
26103	0	0	0	0		1		575			0	1		0	0	0	0	0	0	0	0	0	0	0	0	0	0	0	0	0	0	0	0	0	0	0	0	0	0	0	0	0	0	0	0	0	0	0	0
11001	0	1	1		0	1	0	1082	0	0	1		0	0	0	0	0	0	0	1	1	0	1	1	1	1	1	1	0														0	1	1	1	1	0	0
602	0	0	0			1		575				0		0	0	0	0	0	0	0	0	0	0	0	0	0	0	0	0														1	0	0	0	0	0	0
20401	0	0	0	0		1		575			0	1		0	0	0	0	0	0	0	0	0	0	0	0	0	0	0	0	0	0	0	0	0	0	0	0	0	0	0	0	0	0	0	0	0	0	0	0
20802	0	0	0	1		1		575			1	1		0	0	0	0	0	0	0	0	0	0	0	0	0	0	0	0	0	0	0	1	0	0	1	1	0	0	0	0	0	0	0	0	0	0	0	0
14302	0	0	0	0		1		575			0	1		0	0	0	0	0	0	0	0	0	0	0	0	0	0	0	0	0	0	0	0	0	0	0	0	0	0	0	0	0	1	0	0	0	0	0	0
18302	0	1	1			1		575			1			0	0	0	0	0	0	1	1	0	1	0	1	1	1	0	0														1	1	1	1	0	0	0
25501	0	0	0	1		1		575			1	1		0	0	0	0	0	0	0	0	0	0	0	0	0	0	0	0	0	0	1	0	0	0	1	1	0	0	0	0	0	1	0	0	0	0	0	0
20504	0	0	0	1	0	1	0	2260	0	0	1	1	0	0	0	0	0	0	0	0	0	0	0	0	0	0	0	0	0	0	0	0	0	0	0	0	0	0	0	0	0	0	1	0	0	0	0	0	0
40203	0	0	0	0		1		575			0	1		0	0	0	0	0	0	0	0	0	0	0	0	0	0	0	0	0	0	0	0	0	0	0	0	0	0	0	0	0	1	0	0	0	0	0	0
23602	0	1	1		1	1	0	587	0	0	1		0	0	0	0	0	0	0	1	0	0	0	0	1	0	0	0	0														1	1	0	0	0	0	0
41701	0	0	0	0		1		575			0	1		0	0	0	0	0	0	0	0	0	0	0	0	0	0	0	0	0	0	0	0	0	0	0	0	0	0	0	0	0	0	0	0	0	0	0	0
20801	1	1	1			1		575			1			0	0	0	1	0	0	1	1	1	0	0	1	1	1	0	0														1	1	1	1	1	0	0
29702	0	0	0	1	0	1	0	1345	0	0	1	1	0	0	0	0	0	0	0	0	0	0	0	0	0	0	0	0	0	0	0	0	0	0	0	0	0	0	0	0	0	0	1	0	0	0	0	0	0
34201	0	0	0	1		1		575			1	1		0	0	0	0	0	0	0	0	0	0	0	0	0	0	0	0	0	0	0	1	1	0	1	1	1	0	0	0	0	0	0	0	0	0	0	0
34402	0	1	1			1		575			1			0	0	0	0	0	0	0	0	0	1	0	1	0	0	0	0														1	1	0	0	0	0	0
4401	0	0	0	0		1		575			0	1		0	0	0	0	0	0	0	0	0	0	0	0	0	0	0	0	0	0	0	0	0	0	0	0	0	0	0	0	0	0	0	0	0	0	0	0
25701	0	1	1		0	1	0	2056	0	0	1		0	0	0	0	0	0	0	0	0	0	1	0	1	0	0	0	0														0	1	0	0	0	0	0
36201	0	0	0	0		1		575			0	1		0	0	0	0	0	0	0	0	0	0	0	0	0	0	0	0	0	0	0	0	0	0	0	0	0	0	0	0	0	1	0	0	0	0	0	0
18603	0	0	0	0		1		575			0	1		0	0	0	0	0	0	0	0	0	0	0	0	0	0	0	0	0	0	0	0	0	0	0	0	0	0	0	0	0	1	0	0	0	0	0	0
26002	0	0	0			1		575				0		0	0	0	0	0	0	0	0	0	0	0	0	0	0	0	0														0	0	0	0	0	0	0
33601	0	0	0	0		1		575			0	1		0	0	0	0	0	0	0	0	0	0	0	0	0	0	0	0	0	0	0	0	0	0	0	0	0	0	0	0	0	1	0	0	0	0	0	0
24901	0	0	0	1	0	1	0	1641	0	0	1	1	0	0	0	0	0	0	0	0	0	0	0	0	0	0	0	0	0	0	0	0	1	0	0	1	1	0	0	0	0	0	1	0	0	0	0	0	0
17003	0	0	0	0		1		575			0	1		0	0	0	0	0	0	0	0	0	0	0	0	0	0	0	0	0	0	0	0	0	0	0	0	0	0	0	0	0	1	0	0	0	0	0	0
15602	0	1	1			1		575			1			0	0	0	0	0	0	0	1	0	0	0	1	0	0	0	0														1	1	0	0	0	0	0
43603	0	0	0			1		575				0		0	0	0	0	0	0	0	0	0	0	0	0	0	0	0	0														1	0	0	0	0	0	0
30203	0	0	0			1		575				0		0	0	0	0	0	0	0	0	0	0	0	0	0	0	0	0														0	0	0	0	0	0	0
41402	0	1	1		1	1	0	1082	0	0	1		0	0	0	0	0	0	0	1	0	0	0	1	1	1	0	0	0														1	1	1	0	0	0	0
21402	0	0	0			1		575				0		0	0	0	0	0	0	0	0	0	0	0	0	0	0	0	0														1	0	0	0	0	0	0
34003	0	1	1		1	1	0	587	1	0	1		0	0	0	0	0	0	0	1	1	0	0	0	1	1	0	0	0														0	1	1	0	0	0	0
28002	0	1	1			1		575			1			0	0	0	0	0	0	1	0	0	0	0	1	0	0	0	0														0	1	0	0	0	0	0
29901	0	0	0	0		1		575			0	1		0	0	0	0	0	0	0	0	0	0	0	0	0	0	0	0	0	0	0	0	0	0	0	0	0	0	0	0	0	0	0	0	0	0	0	0
28701	0	0	0	0		1		575			0	1		0	0	0	0	0	0	0	0	0	0	0	0	0	0	0	0	0	0	0	0	0	0	0	0	0	0	0	0	0	1	0	0	0	0	0	0
10901	0	1	1			1		575			1			0	0	0	0	0	0	1	1	0	0	0	1	1	0	0	0														1	1	1	0	0	0	0
10802	0	1	1			1		575			1			0	0	0	0	0	0	0	0	0	1	0	1	0	0	0	0														1	1	0	0	0	0	0
40202	0	0	0	0		1		575			0	1		0	0	0	0	0	0	0	0	0	0	0	0	0	0	0	0	0	0	0	0	0	0	0	0	0	0	0	0	0	0	0	0	0	0	0	0
20503	0	0	0			1		575				0		0	0	0	0	0	0	0	0	0	0	0	0	0	0	0	0														1	0	0	0	0	0	0
4702	0	0	0	0	1	1	0	14538	0	0	0	1	0	0	0	0	0	0	0	0	0	0	0	0	0	0	0	0	0	0	0	0	0	0	0	0	0	0	0	0	0	0	1	0	0	0	0	0	0
28201	0	1	1		0	1	0	587	0	0	1		0	0	0	0	0	0	0	1	1	0	0	0	1	1	0	0	0														1	1	1	0	0	0	0
2002	0	0	0			1		575				0		0	0	0	0	0	0	0	0	0	0	0	0	0	0	0	0														0	0	0	0	0	0	0
28001	0	1	1		0	1	0	1131	0	0	1		0	0	0	0	0	0	0	1	1	0	0	0	1	1	0	0	0														1	1	1	0	0	0	0
14201	0	0	0	0		1		575			0	1		0	0	0	0	0	0	0	0	0	0	0	0	0	0	0	0	0	0	0	0	0	0	0	0	0	0	0	0	0	0	0	0	0	0	0	0
22501	0	0	0	1		1		575			1	1		0	0	0	0	0	0	0	0	0	0	0	0	0	0	0	0	0	0	1	0	0	0	1	1	0	0	0	0	0	0	0	0	0	0	0	0
5003	0	0	0	0		1		575			0	1		0	0	0	0	0	0	0	0	0	0	0	0	0	0	0	0	0	0	0	0	0	0	0	0	0	0	0	0	0	0	0	0	0	0	0	0
40903	0	0	0			1		575				0		0	0	0	0	0	0	0	0	0	0	0	0	0	0	0	0														1	0	0	0	0	0	0
11701	1	1	1		1	1	0	1131	1	1	1		0	1	0	0	1	1	0	1	1	0	1	1	1	1	1	1	0														1	1	1	1	1	1	1
33602	0	0	0			1		575				0		0	0	0	0	0	0	0	0	0	0	0	0	0	0	0	0														1	0	0	0	0	0	0
41904	0	0	0			1		575				0		0	0	0	0	0	0	0	0	0	0	0	0	0	0	0	0														0	0	0	0	0	0	0
5803	0	0	0	0		1		575			0	1		0	0	0	0	0	0	0	0	0	0	0	0	0	0	0	0	0	0	0	0	0	0	0	0	0	0	0	0	0	0	0	0	0	0	0	0
23901	0	0	0	1	0	1	0	2618	0	0	1	1	0	0	0	0	0	0	0	0	0	0	0	0	0	0	0	0	0	0	1	0	0	0	0	1	1	0	0	0	0	0	1	0	0	0	0	0	0
35601	0	0	0	0		1		575			0	1		0	0	0	0	0	0	0	0	0	0	0	0	0	0	0	0	0	0	0	0	0	0	0	0	0	0	0	0	0	0	0	0	0	0	0	0
31701	0	0	0	0		1		575			1	1		0	0	0	0	0	0	0	0	0	0	0	0	0	0	0	0	0	0	0	0	1	0	1	1	0	0	0	0	0	1	0	0	0	0	0	0
27902	0	1	1			1		575			1			0	0	0	0	0	0	1	1	0	0	0	1	1	0	0	0														0	1	1	0	0	0	0
1701	0	0	0	0		1		575			0	1		0	0	0	0	0	0	0	0	0	0	0	0	0	0	0	0	0	0	0	0	0	0	0	0	0	0	0	0	0	1	0	0	0	0	0	0
8102	0	0	0			1		575				0		0	0	0	0	0	0	0	0	0	0	0	0	0	0	0	0														1	0	0	0	0	0	0
38102	0	0	0	1		1		575			1	1		0	0	0	0	0	0	0	0	0	0	0	0	0	0	0	0	0	0	0	0	0	0	0	0	0	0	0	0	0	1	0	0	0	0	0	0
13701	0	0	0	0		1		575			0	1		0	0	0	0	0	0	0	0	0	0	0	0	0	0	0	0	0	0	0	0	0	0	0	0	0	0	0	0	0	1	0	0	0	0	0	0
28601	0	1	1			1		575			1			0	0	0	0	0	0	1	1	0	1	0	1	1	1	0	0														0	1	1	1	0	0	0
25202	0	1	1			1		575			1			0	0	0	0	0	0	1	1	0	1	0	1	1	1	0	0														0	1	1	1	0	0	0
802	1	1	1			1		575			1			1	1	1	1	0	0	1	1	0	0	0	1	1	0	0	0														1	1	1	1	1	1	1
34204	0	0	0			1		575				0		0	0	0	0	0	0	0	0	0	0	0	0	0	0	0	0														0	0	0	0	0	0	0
18702	0	1	1			1		575			1			0	0	0	0	0	0	1	0	0	0	0	1	0	0	0	0														0	1	0	0	0	0	0
24601	0	0	0	0		1		575			1	1		0	0	0	0	0	0	0	0	0	0	0	0	0	0	0	0	0	0	0	0	1	0	1	1	0	0	0	0	0	1	0	0	0	0	0	0
43701	0	1	1			1		575			1			0	0	0	0	0	0	1	1	0	1	0	1	1	1	0	0														0	1	1	1	0	0	0
10902	0	0	0	1		1		575			1	1		0	0	0	0	0	0	0	0	0	0	0	0	0	0	0	0	0	0	0	1	0	0	1	1	0	0	0	0	0	1	0	0	0	0	0	0
13801	0	0	0	0		1		575			0	1		0	0	0	0	0	0	0	0	0	0	0	0	0	0	0	0	0	0	0	0	0	0	0	0	0	0	0	0	0	1	0	0	0	0	0	0
17002	0	1	1			1		575			1			0	0	0	0	0	0	1	0	0	0	0	1	0	0	0	0														0	1	0	0	0	0	0
37402	0	0	0			1		575				0		0	0	0	0	0	0	0	0	0	0	0	0	0	0	0	0														0	0	0	0	0	0	0
42701	0	1	1		1	1	0	556	1	0	1		0	0	0	0	0	0	0	1	1	0	0	0	1	1	0	0	0														0	1	1	0	0	0	0
29302	0	1	1			1		575			1			0	0	0	0	0	0	1	1	0	0	0	1	1	0	0	0														0	1	1	0	0	0	0
4101	0	0	0	0		1		575			0	1		0	0	0	0	0	0	0	0	0	0	0	0	0	0	0	0	0	0	0	0	0	0	0	0	0	0	0	0	0	0	0	0	0	0	0	0
19902	0	0	0			1		575				0		0	0	0	0	0	0	0	0	0	0	0	0	0	0	0	0														0	0	0	0	0	0	0
32003	0	0	0			1		575				0		0	0	0	0	0	0	0	0	0	0	0	0	0	0	0	0														0	0	0	0	0	0	0
30201	0	0	0	1	0	1	0	2735	0	0	1	1	0	0	0	0	0	0	0	0	0	0	0	0	0	0	0	0	0	0	0	0	0	0	1	1	1	0	0	0	0	0	0	0	0	0	0	0	0
38002	0	0	0	1		1		575			1	1		0	0	0	0	0	0	0	0	0	0	0	0	0	0	0	0	0	0	0	0	0	0	0	0	0	0	0	0	0	0	0	0	0	0	0	0
38901	0	0	0	0		1		575			0	1		0	0	0	0	0	0	0	0	0	0	0	0	0	0	0	0	0	0	0	0	0	0	0	0	0	0	0	0	0	1	0	0	0	0	0	0
44004	0	0	0			1		575				0		0	0	0	0	0	0	0	0	0	0	0	0	0	0	0	0														0	0	0	0	0	0	0
401	0	1	1		1	1	0	678	1	1	1		0	0	0	0	0	0	0	1	1	0	0	0	1	1	0	0	0														0	1	1	0	0	0	0
16101	1	1	1		1	1	0	1626	1	0	1		0	0	0	0	1	0	0	1	1	0	1	0	1	1	1	0	0														0	1	1	1	1	0	0
43401	0	0	0	1		1		575			1	1		0	0	0	0	0	0	0	0	0	0	0	0	0	0	0	0	0	0	0	0	0	0	0	0	0	0	0	0	0	1	0	0	0	0	0	0
24101	0	0	0	0		1		575			0	1		0	0	0	0	0	0	0	0	0	0	0	0	0	0	0	0	0	0	0	0	0	0	0	0	0	0	0	0	0	1	0	0	0	0	0	0
12801	0	0	0	0		1		575			0	1		0	0	0	0	0	0	0	0	0	0	0	0	0	0	0	0	0	0	0	0	0	0	0	0	0	0	0	0	0	1	0	0	0	0	0	0
23902	0	1	1			1		575			1			0	0	0	0	0	0	1	1	0	1	1	1	1	1	1	0														1	1	1	1	1	0	0
18401	0	1	1		0	1	0	1626	0	0	1		0	0	0	0	0	0	0	1	1	0	1	0	1	1	1	0	0														0	1	1	1	0	0	0
12902	0	0	0	0		1		575			0	1		0	0	0	0	0	0	0	0	0	0	0	0	0	0	0	0	0	0	0	0	0	0	0	0	0	0	0	0	0	1	0	0	0	0	0	0
12903	0	0	0	0	0	1	0	8263	0	0	0	1	0	0	0	0	0	0	0	0	0	0	0	0	0	0	0	0	0	0	0	0	0	0	0	0	0	0	0	0	0	0	0	0	0	0	0	0	0
2902	0	0	0			1		575				0		0	0	0	0	0	0	0	0	0	0	0	0	0	0	0	0														0	0	0	0	0	0	0
44006	0	0	0	0		1		575			0	1		0	0	0	0	0	0	0	0	0	0	0	0	0	0	0	0	0	0	0	0	0	0	0	0	0	0	0	0	0	1	0	0	0	0	0	0
5702	0	0	0	0		1		575			0	1		0	0	0	0	0	0	0	0	0	0	0	0	0	0	0	0	0	0	0	0	0	0	0	0	0	0	0	0	0	1	0	0	0	0	0	0
3002	0	0	0			1		575				0		0	0	0	0	0	0	0	0	0	0	0	0	0	0	0	0														1	0	0	0	0	0	0
13802	0	0	0	0		1		575			0	1		0	0	0	0	0	0	0	0	0	0	0	0	0	0	0	0	0	0	0	0	0	0	0	0	0	0	0	0	0	0	0	0	0	0	0	0
20203	0	1	1		0	1	0	2213	0	0	1		0	0	0	0	0	0	0	1	0	0	0	0	1	0	0	0	0														1	1	0	0	0	0	0
22104	0	0	0	0		1		575			0	1		0	0	0	0	0	0	0	0	0	0	0	0	0	0	0	0	0	0	0	0	0	0	0	0	0	0	0	0	0	0	0	0	0	0	0	0
32101	0	1	1			1		575			1			0	0	0	0	0	0	1	1	0	0	0	1	1	0	0	0														1	1	1	0	0	0	0
18605	0	1	1		0	1	0	2213	0	0	1		0	0	0	0	0	0	0	1	1	0	0	0	1	1	0	0	0														1	1	1	0	0	0	0
11004	0	0	0			1		575				0		0	0	0	0	0	0	0	0	0	0	0	0	0	0	0	0														1	0	0	0	0	0	0
17302	0	1	1			1		575			1			0	0	0	0	0	0	1	1	0	0	0	1	1	0	0	0														0	1	1	0	0	0	0
44005	0	0	0			1		575				0		0	0	0	0	0	0	0	0	0	0	0	0	0	0	0	0														0	0	0	0	0	0	0
21103	0	0	0			1		575				0		0	0	0	0	0	0	0	0	0	0	0	0	0	0	0	0														0	0	0	0	0	0	0
34701	0	0	0	1		1		575			1	1		0	0	0	0	0	0	0	0	0	0	0	0	0	0	0	0	0	0	1	0	0	0	1	1	0	0	0	0	0	1	0	0	0	0	0	0
31901	0	1	1		0	1	0	1626	0	0	1		0	0	0	0	0	0	0	0	1	0	0	0	1	0	0	0	0														0	1	0	0	0	0	0
32904	0	0	0			1		575				0		0	0	0	0	0	0	0	0	0	0	0	0	0	0	0	0														1	0	0	0	0	0	0
43702	0	1	1			1		575			1			0	0	0	0	0	0	1	1	0	1	1	1	1	1	1	0														0	1	1	1	1	0	0
21201	0	0	0	0		1		575			0	1		0	0	0	0	0	0	0	0	0	0	0	0	0	0	0	0	0	0	0	0	0	0	0	0	0	0	0	0	0	0	0	0	0	0	0	0
20102	0	0	0			1		575				0		0	0	0	0	0	0	0	0	0	0	0	0	0	0	0	0														1	0	0	0	0	0	0
28502	0	0	0	0		1		575			0	1		0	0	0	0	0	0	0	0	0	0	0	0	0	0	0	0	0	0	0	0	0	0	0	0	0	0	0	0	0	0	0	0	0	0	0	0
20501	0	1	1		1	1	1	1401	1	0	1		1	0	0	0	0	0	0	1	1	0	0	0	1	1	0	0	0														1	1	1	0	0	0	0
13401	0	0	0	0		1		575			0	1		0	0	0	0	0	0	0	0	0	0	0	0	0	0	0	0	0	0	0	0	0	0	0	0	0	0	0	0	0	1	0	0	0	0	0	0
19006	0	0	0			1		575				0		0	0	0	0	0	0	0	0	0	0	0	0	0	0	0	0														0	0	0	0	0	0	0
40205	0	0	0	0		1		575			0	1		0	0	0	0	0	0	0	0	0	0	0	0	0	0	0	0	0	0	0	0	0	0	0	0	0	0	0	0	0	1	0	0	0	0	0	0
9101	0	0	0	0		1		575			0	1		0	0	0	0	0	0	0	0	0	0	0	0	0	0	0	0	0	0	0	0	0	0	0	0	0	0	0	0	0	1	0	0	0	0	0	0
23601	0	1	1		1	1	0	1401	1	1	1		0	0	0	0	0	0	0	1	1	0	1	1	1	1	1	1	0														0	1	1	1	1	0	0
38301	0	1	1		1	1	0	794	1	0	1		0	0	0	0	0	0	0	1	0	0	1	1	1	1	1	1	0														1	1	1	1	0	0	0
30905	0	0	0			1		575				0		0	0	0	0	0	0	0	0	0	0	0	0	0	0	0	0														0	0	0	0	0	0	0
16002	0	1	1		1	1	0	587	1	0	1		0	0	0	0	0	0	0	0	0	0	0	1	1	0	0	0	0														0	1	0	0	0	0	0
23104	0	0	0			1		575				0		0	0	0	0	0	0	0	0	0	0	0	0	0	0	0	0														1	0	0	0	0	0	0
9104	0	0	0			1		575				0		0	0	0	0	0	0	0	0	0	0	0	0	0	0	0	0														1	0	0	0	0	0	0
29704	0	0	0			1		575				0		0	0	0	0	0	0	0	0	0	0	0	0	0	0	0	0														0	0	0	0	0	0	0
34501	0	1	1		0	1	0	678	0	0	1		0	0	0	0	0	0	0	0	1	0	1	0	1	1	0	0	0														1	1	1	0	0	0	0
6902	0	0	0	0		1		575			0	1		0	0	0	0	0	0	0	0	0	0	0	0	0	0	0	0	0	0	0	0	0	0	0	0	0	0	0	0	0	1	0	0	0	0	0	0
37702	1	0	1			1		575			1			1	0	1	1	0	0	0	0	0	0	0	0	0	0	0	0														1	1	1	1	0	0	0
38902	0	0	0	1		1		575			1	1		0	0	0	0	0	0	0	0	0	0	0	0	0	0	0	0	0	0	0	1	1	0	1	1	1	0	0	0	0	0	0	0	0	0	0	0
5202	0	0	0			1		575				0		0	0	0	0	0	0	0	0	0	0	0	0	0	0	0	0														1	0	0	0	0	0	0
1302	0	0	0			1		575				0		0	0	0	0	0	0	0	0	0	0	0	0	0	0	0	0														1	0	0	0	0	0	0
20204	0	0	0			1		575				0		0	0	0	0	0	0	0	0	0	0	0	0	0	0	0	0														0	0	0	0	0	0	0
5001	0	0	0	0	0	1	0	4972	0	0	0	1	0	0	0	0	0	0	0	0	0	0	0	0	0	0	0	0	0	0	0	0	0	0	0	0	0	0	0	0	0	0	1	0	0	0	0	0	0
24201	0	0	0	0		1		575			0	1		0	0	0	0	0	0	0	0	0	0	0	0	0	0	0	0	0	0	0	0	0	0	0	0	0	0	0	0	0	0	0	0	0	0	0	0
45102	0	0	0	0		1		575			0	1		0	0	0	0	0	0	0	0	0	0	0	0	0	0	0	0	0	0	0	0	0	0	0	0	0	0	0	0	0	0	0	0	0	0	0	0
43501	0	0	0	0		1		575			0	1		0	0	0	0	0	0	0	0	0	0	0	0	0	0	0	0	0	0	0	0	0	0	0	0	0	0	0	0	0	0	0	0	0	0	0	0
15802	1	1	1		1	1	0	587	1	1	1		0	0	0	1	0	0	0	1	1	0	1	1	1	1	1	1	0														0	1	1	1	1	1	0
5801	0	0	0	0		1		575			0	1		0	0	0	0	0	0	0	0	0	0	0	0	0	0	0	0	0	0	0	0	0	0	0	0	0	0	0	0	0	0	0	0	0	0	0	0
45403	0	0	0	0		1		575			0	1		0	0	0	0	0	0	0	0	0	0	0	0	0	0	0	0	0	0	0	0	0	0	0	0	0	0	0	0	0	0	0	0	0	0	0	0
32501	0	1	1		1	1	0	965	1	1	1		0	0	0	0	0	0	0	1	1	0	0	0	1	1	0	0	0														0	1	1	0	0	0	0
13202	0	0	0	0		1		575			0	1		0	0	0	0	0	0	0	0	0	0	0	0	0	0	0	0	0	0	0	0	0	0	0	0	0	0	0	0	0	1	0	0	0	0	0	0
31103	0	0	0			1		575				0		0	0	0	0	0	0	0	0	0	0	0	0	0	0	0	0														1	0	0	0	0	0	0
10601	0	1	1		0	1	0	587	0	0	1		0	0	0	0	0	0	0	0	1	0	0	1	1	1	0	0	0														1	1	1	0	0	0	0
31801	0	1	1			1		575			1			0	0	0	0	0	0	1	1	0	0	0	1	1	0	0	0														0	1	1	0	0	0	0
12001	0	0	0	0		1		575			0	1		0	0	0	0	0	0	0	0	0	0	0	0	0	0	0	0	0	0	0	0	0	0	0	0	0	0	0	0	0	1	0	0	0	0	0	0
17505	0	0	0			1		575				0		0	0	0	0	0	0	0	0	0	0	0	0	0	0	0	0														0	0	0	0	0	0	0
30202	0	1	1			1		575			1			0	0	0	0	0	0	0	0	0	0	1	1	0	0	0	0														1	1	0	0	0	0	0
20601	0	0	0			1		575				0		0	0	0	0	0	0	0	0	0	0	0	0	0	0	0	0														0	0	0	0	0	0	0
12901	0	1	1		1	1	0	934	1	0	1		0	0	0	0	0	0	0	1	1	0	0	0	1	1	0	0	0														1	1	1	0	0	0	0
43002	0	1	1			1		575			1			0	0	0	0	0	0	1	0	0	0	0	1	0	0	0	0														0	1	0	0	0	0	0
27301	0	0	0	0		1		575			0	1		0	0	0	0	0	0	0	0	0	0	0	0	0	0	0	0	0	0	0	0	0	0	0	0	0	0	0	0	0	0	0	0	0	0	0	0
42704	0	0	0			1		575				0		0	0	0	0	0	0	0	0	0	0	0	0	0	0	0	0														0	0	0	0	0	0	0
20305	0	0	0			1		575				0		0	0	0	0	0	0	0	0	0	0	0	0	0	0	0	0														1	0	0	0	0	0	0
20602	0	0	0	0	0	1	0	25701	0	0	0	1	0	0	0	0	0	0	0	0	0	0	0	0	0	0	0	0	0	0	0	0	0	0	0	0	0	0	0	0	0	0	0	0	0	0	0	0	0
35402	0	1	1		0	1	0	556	0	0	1		0	0	0	0	0	0	0	0	1	0	1	0	1	1	0	0	0														0	1	1	0	0	0	0
25201	0	1	1		0	1	0	556	0	0	1		0	0	0	0	0	0	0	1	0	0	1	0	1	1	0	0	0														0	1	1	0	0	0	0
16001	1	1	1			1		575			1			0	0	1	1	0	0	0	0	0	0	1	1	0	0	0	0														1	1	1	1	0	0	0
2901	0	0	0	0		1		575			0	1		0	0	0	0	0	0	0	0	0	0	0	0	0	0	0	0	0	0	0	0	0	0	0	0	0	0	0	0	0	1	0	0	0	0	0	0
28501	0	0	0	0		1		575			0	1		0	0	0	0	0	0	0	0	0	0	0	0	0	0	0	0	0	0	0	0	0	0	0	0	0	0	0	0	0	0	0	0	0	0	0	0
37903	0	0	0			1		575				0		0	0	0	0	0	0	0	0	0	0	0	0	0	0	0	0														0	0	0	0	0	0	0
32201	1	1	1		1	1	0	556	1	0	1		0	1	0	0	0	0	0	0	1	0	0	0	1	0	0	0	0														0	1	1	0	0	0	0
3702	0	0	0	0		1		575			0	1		0	0	0	0	0	0	0	0	0	0	0	0	0	0	0	0	0	0	0	0	0	0	0	0	0	0	0	0	0	0	0	0	0	0	0	0
14501	0	0	0	0		1		575			0	1		0	0	0	0	0	0	0	0	0	0	0	0	0	0	0	0	0	0	0	0	0	0	0	0	0	0	0	0	0	0	0	0	0	0	0	0
12202	0	0	0	1		1		575			1	1		0	0	0	0	0	0	0	0	0	0	0	0	0	0	0	0	1	1	1	1	1	1	1	1	1	1	1	1	1	1	0	0	0	0	0	0
31102	0	0	0			1		575				0		0	0	0	0	0	0	0	0	0	0	0	0	0	0	0	0														1	0	0	0	0	0	0
39002	1	1	1		1	1	0	924	1	1	1		0	0	0	0	1	0	0	1	1	0	0	1	1	1	1	0	0														0	1	1	1	1	0	0
28602	0	0	0	1		1		575			1	1		0	0	0	0	0	0	0	0	0	0	0	0	0	0	0	0	0	0	1	1	1	1	1	1	1	1	1	0	0	1	0	0	0	0	0	0
10401	0	0	0	1		1		575			1	1		0	0	0	0	0	0	0	0	0	0	0	0	0	0	0	0	0	0	0	0	0	0	0	0	0	0	0	0	0	1	0	0	0	0	0	0
45101	0	0	0	0		1		575			0	1		0	0	0	0	0	0	0	0	0	0	0	0	0	0	0	0	0	0	0	0	0	0	0	0	0	0	0	0	0	1	0	0	0	0	0	0
14402	0	0	0	0		1		575			0	1		0	0	0	0	0	0	0	0	0	0	0	0	0	0	0	0	0	0	0	0	0	0	0	0	0	0	0	0	0	1	0	0	0	0	0	0
15001	0	0	0	0		1		575			0	1		0	0	0	0	0	0	0	0	0	0	0	0	0	0	0	0	0	0	0	0	0	0	0	0	0	0	0	0	0	1	0	0	0	0	0	0
2401	0	0	0	0		1		575			0	1		0	0	0	0	0	0	0	0	0	0	0	0	0	0	0	0	0	0	0	0	0	0	0	0	0	0	0	0	0	0	0	0	0	0	0	0
25901	0	0	0	0		1		575			0	1		0	0	0	0	0	0	0	0	0	0	0	0	0	0	0	0	0	0	0	0	0	0	0	0	0	0	0	0	0	1	0	0	0	0	0	0
38201	0	1	1		0	1	0	587	0	0	1		0	0	0	0	0	0	0	0	0	0	0	1	1	0	0	0	0														1	1	0	0	0	0	0
9001	0	0	0	0		1		575			0	1		0	0	0	0	0	0	0	0	0	0	0	0	0	0	0	0	0	0	0	0	0	0	0	0	0	0	0	0	0	1	0	0	0	0	0	0
30101	0	1	1		0	1	0	1626	0	0	1		0	0	0	0	0	0	0	0	1	0	0	1	1	1	0	0	0														1	1	1	0	0	0	0
11503	0	0	0	0		1		575			0	1		0	0	0	0	0	0	0	0	0	0	0	0	0	0	0	0	0	0	0	0	0	0	0	0	0	0	0	0	0	0	0	0	0	0	0	0
44001	0	0	0	0		1		575			0	1		0	0	0	0	0	0	0	0	0	0	0	0	0	0	0	0	0	0	0	0	0	0	0	0	0	0	0	0	0	1	0	0	0	0	0	0
8001	0	1	1		1	1	0	556	1	1	1		0	0	0	0	0	0	0	1	1	0	1	0	1	1	1	0	0														0	1	1	1	0	0	0
17801	0	1	1		1	1	1	587	1	0	1		1	0	0	0	0	0	0	1	1	0	1	0	1	1	1	0	0														1	1	1	1	0	0	0
29101	0	1	1		1	1	0	1131	1	0	1		0	0	0	0	0	0	0	1	1	0	1	0	1	1	1	0	0														0	1	1	1	0	0	0
22101	0	0	0	0		1		575			0	1		0	0	0	0	0	0	0	0	0	0	0	0	0	0	0	0	0	0	0	0	0	0	0	0	0	0	0	0	0	1	0	0	0	0	0	0
12501	0	0	0	0		1		575			0	1		0	0	0	0	0	0	0	0	0	0	0	0	0	0	0	0	0	0	0	0	0	0	0	0	0	0	0	0	0	1	0	0	0	0	0	0
12603	0	0	0			1		575				0		0	0	0	0	0	0	0	0	0	0	0	0	0	0	0	0														1	0	0	0	0	0	0
40704	0	0	0	0		1		575			0	1		0	0	0	0	0	0	0	0	0	0	0	0	0	0	0	0	0	0	0	0	0	0	0	0	0	0	0	0	0	1	0	0	0	0	0	0
20703	0	0	0			1		575				0		0	0	0	0	0	0	0	0	0	0	0	0	0	0	0	0														1	0	0	0	0	0	0
43902	0	0	0	0		1		575			0	1		0	0	0	0	0	0	0	0	0	0	0	0	0	0	0	0	0	0	0	0	0	0	0	0	0	0	0	0	0	0	0	0	0	0	0	0
22602	0	0	0	0	0	1	0	3389	0	0	1	1	0	0	0	0	0	0	0	0	0	0	0	0	0	0	0	0	0	0	0	0	0	1	0	1	1	0	0	0	0	0	1	0	0	0	0	0	0
32901	0	0	0	0		1		575			0	1		0	0	0	0	0	0	0	0	0	0	0	0	0	0	0	0	0	0	0	0	0	0	0	0	0	0	0	0	0	0	0	0	0	0	0	0
21605	0	1	1		0	1	0	934	0	0	1		0	0	0	0	0	0	0	1	1	0	0	1	1	1	1	0	0														0	1	1	1	0	0	0
38202	0	0	0			1		575				0		0	0	0	0	0	0	0	0	0	0	0	0	0	0	0	0														0	0	0	0	0	0	0
23302	0	1	1		0	1	0	1626	0	0	1		0	0	0	0	0	0	0	1	1	0	1	0	1	1	1	0	0														0	1	1	1	0	0	0
20705	0	0	0			1		575				0		0	0	0	0	0	0	0	0	0	0	0	0	0	0	0	0														1	0	0	0	0	0	0
41301	0	1	1		0	1	0	678	0	0	1		0	0	0	0	0	0	0	1	0	0	0	0	1	0	0	0	0														0	1	0	0	0	0	0
17202	0	0	0	0		1		575			0	1		0	0	0	0	0	0	0	0	0	0	0	0	0	0	0	0	0	0	0	0	0	0	0	0	0	0	0	0	0	1	0	0	0	0	0	0
34803	0	1	1			1		575			1			0	0	0	0	0	0	0	1	0	0	0	1	0	0	0	0														0	1	0	0	0	0	0
27001	1	1	1		1	1	0	1626	1	0	1		0	0	0	1	1	0	0	1	0	1	1	0	1	1	1	0	0														1	1	1	1	1	1	0
29601	0	0	0	0		1		575			0	1		0	0	0	0	0	0	0	0	0	0	0	0	0	0	0	0	0	0	0	0	0	0	0	0	0	0	0	0	0	1	0	0	0	0	0	0
29102	0	1	1		0	1	0	924	0	0	1		0	0	0	0	0	0	0	1	1	0	0	0	1	1	0	0	0														0	1	1	0	0	0	0
39103	0	1	1			1		575			1			0	0	0	0	0	0	1	1	0	0	0	1	1	0	0	0														0	1	1	0	0	0	0
24102	0	0	0			1		575				0		0	0	0	0	0	0	0	0	0	0	0	0	0	0	0	0														1	0	0	0	0	0	0
18303	0	1	1			1		575			1			0	0	0	0	0	0	1	1	0	0	0	1	1	0	0	0														1	1	1	0	0	0	0
2601	0	0	0	1	0	1	0	1345	0	0	1	1	0	0	0	0	0	0	0	0	0	0	0	0	0	0	0	0	0	0	0	0	0	0	0	0	0	0	0	0	0	0	0	0	0	0	0	0	0
24401	0	1	1		0	1	0	678	0	1	1		0	0	0	0	0	0	0	1	1	0	1	1	1	1	1	1	0														1	1	1	1	1	0	0
42301	0	1	1		1	1	1	1082	1	0	1		0	0	0	0	0	0	0	1	1	0	1	1	1	1	1	1	0														1	1	1	1	1	0	0
27904	0	1	1			1		575			1			0	0	0	0	0	0	1	1	0	0	0	1	1	0	0	0														0	1	1	0	0	0	0
39305	0	0	0			1		575				0		0	0	0	0	0	0	0	0	0	0	0	0	0	0	0	0														0	0	0	0	0	0	0
19603	0	1	1			1		575			1			0	0	0	0	0	0	1	1	0	1	1	1	1	1	1	0														1	1	1	1	1	0	0
37904	0	0	0			1		575				0		0	0	0	0	0	0	0	0	0	0	0	0	0	0	0	0														1	0	0	0	0	0	0
14301	0	0	0	0		1		575			0	1		0	0	0	0	0	0	0	0	0	0	0	0	0	0	0	0	0	0	0	0	0	0	0	0	0	0	0	0	0	1	0	0	0	0	0	0
22507	0	0	0			1		575				0		0	0	0	0	0	0	0	0	0	0	0	0	0	0	0	0														0	0	0	0	0	0	0
28702	0	1	1			1		575			1			0	0	0	0	0	0	1	1	0	0	0	1	1	0	0	0														1	1	1	0	0	0	0
29402	0	0	0	0		1		575			0	1		0	0	0	0	0	0	0	0	0	0	0	0	0	0	0	0	0	0	0	0	0	0	0	0	0	0	0	0	0	0	0	0	0	0	0	0
36401	1	1	1		1	1	1	678	1	1	1		0	0	0	1	0	0	0	0	0	0	0	1	1	0	0	0	0														1	1	1	0	0	0	0
17103	0	1	1		1	1	0	934	1	0	1		0	0	0	0	0	0	0	1	1	0	0	0	1	1	0	0	0														0	1	1	0	0	0	0
20405	0	0	0	1		1		575			1	1		0	0	0	0	0	0	0	0	0	0	0	0	0	0	0	0	0	1	0	0	1	0	1	1	1	0	0	0	0	0	0	0	0	0	0	0
28401	0	0	0	1	0	1	0	1345	0	0	1	1	0	0	0	0	0	0	0	0	0	0	0	0	0	0	0	0	0	1	0	0	0	0	0	1	1	0	0	0	0	0	0	0	0	0	0	0	0
17101	0	1	1		0	1	0	587	0	0	1		0	0	0	0	0	0	0	1	1	0	0	0	1	1	0	0	0														0	1	1	0	0	0	0
7901	0	0	0	0		1		575			0	1		0	0	0	0	0	0	0	0	0	0	0	0	0	0	0	0	0	0	0	0	0	0	0	0	0	0	0	0	0	1	0	0	0	0	0	0
3901	0	0	0	0		1		575			0	1		0	0	0	0	0	0	0	0	0	0	0	0	0	0	0	0	0	0	0	0	0	0	0	0	0	0	0	0	0	0	0	0	0	0	0	0
19003	0	0	0			1		575				0		0	0	0	0	0	0	0	0	0	0	0	0	0	0	0	0														0	0	0	0	0	0	0
32802	0	1	1			1		575			1			0	0	0	0	0	0	1	1	1	0	0	1	1	1	0	0														0	1	1	1	0	0	0
34202	0	0	0	0		1		575			0	1		0	0	0	0	0	0	0	0	0	0	0	0	0	0	0	0	0	0	0	0	0	0	0	0	0	0	0	0	0	1	0	0	0	0	0	0
3902	0	0	0			1		575				0		0	0	0	0	0	0	0	0	0	0	0	0	0	0	0	0														1	0	0	0	0	0	0
29701	0	0	0	1		1		575			1	1		0	0	0	0	0	0	0	0	0	0	0	0	0	0	0	0	0	0	1	0	1	1	1	1	1	1	0	0	0	1	0	0	0	0	0	0
30904	0	0	0			1		575				0		0	0	0	0	0	0	0	0	0	0	0	0	0	0	0	0														0	0	0	0	0	0	0
5805	0	0	0	0		1		575			0	1		0	0	0	0	0	0	0	0	0	0	0	0	0	0	0	0	0	0	0	0	0	0	0	0	0	0	0	0	0	0	0	0	0	0	0	0
28703	0	0	0			1		575				0		0	0	0	0	0	0	0	0	0	0	0	0	0	0	0	0														1	0	0	0	0	0	0
11501	0	1	1		1	1	0	556	1	1	1		0	0	0	0	0	0	0	1	1	0	1	0	1	1	1	0	0														0	1	1	1	0	0	0
19501	0	0	0	1	0	1	0	1421	0	0	1	1	0	0	0	0	0	0	0	0	0	0	0	0	0	0	0	0	0	0	1	1	0	0	1	1	1	1	1	0	0	0	1	0	0	0	0	0	0
20603	0	0	0			1		575				0		0	0	0	0	0	0	0	0	0	0	0	0	0	0	0	0														0	0	0	0	0	0	0
26102	0	1	1		0	1	0	1401	0	0	1		0	0	0	0	0	0	0	1	0	0	1	0	1	1	0	0	0														0	1	1	0	0	0	0
37301	0	0	0	0		1		575			0	1		0	0	0	0	0	0	0	0	0	0	0	0	0	0	0	0	0	0	0	0	0	0	0	0	0	0	0	0	0	1	0	0	0	0	0	0
13501	0	0	0	0		1		575			0	1		0	0	0	0	0	0	0	0	0	0	0	0	0	0	0	0	0	0	0	0	0	0	0	0	0	0	0	0	0	0	0	0	0	0	0	0
29803	0	0	0			1		575				0		0	0	0	0	0	0	0	0	0	0	0	0	0	0	0	0														0	0	0	0	0	0	0
20701	0	0	0	1		1		575			1	1		0	0	0	0	0	0	0	0	0	0	0	0	0	0	0	0	0	0	0	0	0	0	0	0	0	0	0	0	0	0	0	0	0	0	0	0
3001	0	1	1		0	1	0	1082	0	0	1		0	0	0	0	0	0	0	0	0	0	1	0	1	0	0	0	0														1	1	0	0	0	0	0
34801	0	1	1		1	1	0	556	1	0	1		0	0	0	0	0	0	0	1	1	0	0	0	1	1	0	0	0														0	1	1	0	0	0	0
43003	1	0	1			1		575			1			0	0	1	0	0	0	0	0	0	0	0	0	0	0	0	0														1	1	0	0	0	0	0
29202	0	0	0			1		575				0		0	0	0	0	0	0	0	0	0	0	0	0	0	0	0	0														1	0	0	0	0	0	0
34401	0	0	0	0		1		575			0	1		0	0	0	0	0	0	0	0	0	0	0	0	0	0	0	0	0	0	0	0	0	0	0	0	0	0	0	0	0	1	0	0	0	0	0	0
21301	1	1	1		0	1	0	934	0	0	1		0	0	0	1	1	0	0	1	1	1	1	1	1	1	1	1	1														1	1	1	1	1	1	1
31503	0	1	1		1	1	0	934	1	0	1		0	0	0	0	0	0	0	0	0	0	0	1	1	0	0	0	0														0	1	0	0	0	0	0
31201	0	1	1		0	1	0	924	0	0	1		0	0	0	0	0	0	0	1	1	0	1	1	1	1	1	1	0														1	1	1	1	1	0	0
27401	0	1	1		1	1	0	678	0	0	1		0	0	0	0	0	0	0	1	1	0	1	0	1	1	1	0	0														1	1	1	1	0	0	0
19203	0	0	0			1		575				0		0	0	0	0	0	0	0	0	0	0	0	0	0	0	0	0														1	0	0	0	0	0	0
15002	0	0	0	0		1		575			0	1		0	0	0	0	0	0	0	0	0	0	0	0	0	0	0	0	0	0	0	0	0	0	0	0	0	0	0	0	0	0	0	0	0	0	0	0
42901	0	0	0	1		1		575			1	1		0	0	0	0	0	0	0	0	0	0	0	0	0	0	0	0	0	0	0	1	1	0	1	1	1	0	0	0	0	0	0	0	0	0	0	0
9601	1	1	1			1		575			1			0	1	0	0	0	0	1	0	0	0	0	1	0	0	0	0														0	1	1	0	0	0	0
40901	0	0	0	0	1	1	0	8263	0	0	0	1	0	0	0	0	0	0	0	0	0	0	0	0	0	0	0	0	0	0	0	0	0	0	0	0	0	0	0	0	0	0	1	0	0	0	0	0	0
9901	0	0	0	0	1	1	0	5253	0	0	0	1	0	0	0	0	0	0	0	0	0	0	0	0	0	0	0	0	0	0	0	0	0	0	0	0	0	0	0	0	0	0	0	0	0	0	0	0	0
16601	0	0	0	0		1		575			0	1		0	0	0	0	0	0	0	0	0	0	0	0	0	0	0	0	0	0	0	0	0	0	0	0	0	0	0	0	0	0	0	0	0	0	0	0
43202	0	0	0	0		1		575			0	1		0	0	0	0	0	0	0	0	0	0	0	0	0	0	0	0	0	0	0	0	0	0	0	0	0	0	0	0	0	0	0	0	0	0	0	0
18402	0	0	0			1		575				0		0	0	0	0	0	0	0	0	0	0	0	0	0	0	0	0														1	0	0	0	0	0	0
22201	1	0	1			1		575			1			1	0	0	0	0	0	0	0	0	0	0	0	0	0	0	0														1	1	0	0	0	0	0
39001	0	1	1		0	1	0	678	0	0	1		0	0	0	0	0	0	0	1	1	0	1	0	1	1	1	0	0														1	1	1	1	0	0	0
40705	0	0	0	0		1		575			0	1		0	0	0	0	0	0	0	0	0	0	0	0	0	0	0	0	0	0	0	0	0	0	0	0	0	0	0	0	0	0	0	0	0	0	0	0
42101	0	0	0	0	0	1	0	25701	0	0	0	1	0	0	0	0	0	0	0	0	0	0	0	0	0	0	0	0	0	0	0	0	0	0	0	0	0	0	0	0	0	0	0	0	0	0	0	0	0
18001	0	1	1		1	1	0	794	1	1	1		0	0	0	0	0	0	0	1	1	0	0	0	1	1	0	0	0														1	1	1	0	0	0	0
34502	0	1	1		0	1	0	965	0	0	1		0	0	0	0	0	0	0	1	1	1	0	0	1	1	1	0	0														1	1	1	1	0	0	0
43301	0	0	0	1	0	1	0	1921	0	0	1	1	0	0	0	0	0	0	0	0	0	0	0	0	0	0	0	0	0	0	0	0	0	1	0	1	1	0	0	0	0	0	0	0	0	0	0	0	0
42401	0	1	1			1		575			1			0	0	0	0	0	0	1	1	0	0	0	1	1	0	0	0														0	1	1	0	0	0	0
31301	0	0	0	1	0	1	0	1921	0	1	1	1	0	0	0	0	0	0	0	0	0	0	0	0	0	0	0	0	0	0	0	1	0	0	0	1	1	0	0	0	0	0	1	0	0	0	0	0	0
8103	0	0	0			1		575				0		0	0	0	0	0	0	0	0	0	0	0	0	0	0	0	0														0	0	0	0	0	0	0
8702	0	0	0			1		575				0		0	0	0	0	0	0	0	0	0	0	0	0	0	0	0	0														0	0	0	0	0	0	0
18304	0	1	1			1		575			1			0	0	0	0	0	0	1	1	0	0	0	1	1	0	0	0														1	1	1	0	0	0	0
10804	1	1	1		1	1	0	934	0	0	1		0	1	0	0	1	0	0	1	1	0	1	0	1	1	1	0	0														1	1	1	1	1	1	0
18101	0	0	0	0		1		575			0	1		0	0	0	0	0	0	0	0	0	0	0	0	0	0	0	0	0	0	0	0	0	0	0	0	0	0	0	0	0	1	0	0	0	0	0	0
7002	0	0	0			1		575				0		0	0	0	0	0	0	0	0	0	0	0	0	0	0	0	0														0	0	0	0	0	0	0
2501	0	0	0	0		1		575			0	1		0	0	0	0	0	0	0	0	0	0	0	0	0	0	0	0	0	0	0	0	0	0	0	0	0	0	0	0	0	0	0	0	0	0	0	0
39101	0	1	1			1		575			1			0	0	0	0	0	0	1	1	0	0	0	1	1	0	0	0														1	1	1	0	0	0	0
3501	0	0	0	0		1		575			1	1		0	0	0	0	0	0	0	0	0	0	0	0	0	0	0	0	0	0	0	0	1	0	1	1	0	0	0	0	0	0	0	0	0	0	0	0
9801	0	0	0	0	0	1	0	8263	0	0	0	1	0	0	0	0	0	0	0	0	0	0	0	0	0	0	0	0	0	0	0	0	0	0	0	0	0	0	0	0	0	0	1	0	0	0	0	0	0
20304	0	1	1			1		575			1			0	0	0	0	0	0	0	0	0	1	0	1	0	0	0	0														0	1	0	0	0	0	0
21703	0	0	0	0		1		575			1	1		0	0	0	0	0	0	0	0	0	0	0	0	0	0	0	0	0	0	1	0	1	0	1	1	1	0	0	0	0	1	0	0	0	0	0	0
37401	0	0	0	0		1		575			0	1		0	0	0	0	0	0	0	0	0	0	0	0	0	0	0	0	0	0	0	0	0	0	0	0	0	0	0	0	0	1	0	0	0	0	0	0
4102	0	0	0			1		575				0		0	0	0	0	0	0	0	0	0	0	0	0	0	0	0	0														1	0	0	0	0	0	0
21701	0	0	0	0	0	1	0	3389	0	0	1	1	0	0	0	0	0	0	0	0	0	0	0	0	0	0	0	0	0	0	0	0	0	1	0	1	1	0	0	0	0	0	0	0	0	0	0	0	0
28901	0	1	1		0	1	0	556	0	0	1		0	0	0	0	0	0	0	1	1	0	1	1	1	1	1	1	0														0	1	1	1	1	0	0
41903	0	0	0	0		1		575			0	1		0	0	0	0	0	0	0	0	0	0	0	0	0	0	0	0	0	0	0	0	0	0	0	0	0	0	0	0	0	1	0	0	0	0	0	0
41905	0	0	0	0		1		575			0	1		0	0	0	0	0	0	0	0	0	0	0	0	0	0	0	0	0	0	0	0	0	0	0	0	0	0	0	0	0	0	0	0	0	0	0	0
21101	0	0	0	0		1		575			1	1		0	0	0	0	0	0	0	0	0	0	0	0	0	0	0	0	1	0	0	0	0	0	1	1	0	0	0	0	0	0	0	0	0	0	0	0
22702	0	0	0	0		1		575			0	1		0	0	0	0	0	0	0	0	0	0	0	0	0	0	0	0	0	0	0	0	0	0	0	0	0	0	0	0	0	0	0	0	0	0	0	0
10403	0	0	0			1		575				0		0	0	0	0	0	0	0	0	0	0	0	0	0	0	0	0														0	0	0	0	0	0	0
26001	0	1	1		0	1	0	556	0	0	1		0	0	0	0	0	0	0	1	1	0	0	0	1	1	0	0	0														0	1	1	0	0	0	0
4002	0	0	0	0	0	1	0	4972	0	0	0	1	0	0	0	0	0	0	0	0	0	0	0	0	0	0	0	0	0	0	0	0	0	0	0	0	0	0	0	0	0	0	0	0	0	0	0	0	0
34901	0	1	1		1	1	0	587	1	1	1		0	0	0	0	0	0	0	1	0	1	0	0	1	1	0	0	0														1	1	1	0	0	0	0
22505	0	0	0			1		575				0		0	0	0	0	0	0	0	0	0	0	0	0	0	0	0	0														1	0	0	0	0	0	0
26201	1	1	1		1	1	0	1401	1	1	1		0	0	0	0	0	0	1	1	1	0	1	0	1	1	1	0	0														0	1	1	1	1	0	0
20901	0	0	0	0		1		575			0	1		0	0	0	0	0	0	0	0	0	0	0	0	0	0	0	0	0	0	0	0	0	0	0	0	0	0	0	0	0	1	0	0	0	0	0	0
26005	0	0	0			1		575				0		0	0	0	0	0	0	0	0	0	0	0	0	0	0	0	0														1	0	0	0	0	0	0
42302	0	1	1			1		575			1			0	0	0	0	0	0	1	1	0	1	1	1	1	1	1	0														0	1	1	1	1	0	0
34403	1	0	1			1		575			1			0	0	1	1	0	0	0	0	0	0	0	0	0	0	0	0														0	1	1	0	0	0	0
21602	0	1	1		0	1	0	1401	0	0	1		0	0	0	0	0	0	0	1	1	0	0	0	1	1	0	0	0														0	1	1	0	0	0	0
39003	0	0	0			1		575				0		0	0	0	0	0	0	0	0	0	0	0	0	0	0	0	0														1	0	0	0	0	0	0
23603	0	1	1			1		575			1			0	0	0	0	0	0	1	1	0	0	0	1	1	0	0	0														1	1	1	0	0	0	0
13602	0	0	0			1		575				0		0	0	0	0	0	0	0	0	0	0	0	0	0	0	0	0														0	0	0	0	0	0	0
16902	0	0	0			1		575				0		0	0	0	0	0	0	0	0	0	0	0	0	0	0	0	0														0	0	0	0	0	0	0
23502	0	1	1		0	1	0	1626	0	0	1		0	0	0	0	0	0	0	0	0	0	0	1	1	0	0	0	0														1	1	0	0	0	0	0
33202	0	1	1			1		575			1			0	0	0	0	0	0	1	0	0	1	1	1	1	1	0	0														0	1	1	1	0	0	0
18202	0	0	0			1		575				0		0	0	0	0	0	0	0	0	0	0	0	0	0	0	0	0														0	0	0	0	0	0	0
30901	0	0	0	0	0	1	0	4972	0	0	0	1	0	0	0	0	0	0	0	0	0	0	0	0	0	0	0	0	0	0	0	0	0	0	0	0	0	0	0	0	0	0	1	0	0	0	0	0	0
13804	0	0	0	0		1		575			0	1		0	0	0	0	0	0	0	0	0	0	0	0	0	0	0	0	0	0	0	0	0	0	0	0	0	0	0	0	0	0	0	0	0	0	0	0
5601	0	0	0	0		1		575			0	1		0	0	0	0	0	0	0	0	0	0	0	0	0	0	0	0	0	0	0	0	0	0	0	0	0	0	0	0	0	1	0	0	0	0	0	0
42201	0	1	1		1	1	0	587	0	0	1		0	0	0	0	0	0	0	1	1	0	1	1	1	1	1	1	0														0	1	1	1	1	0	0
15501	0	0	0			1		575				0		0	0	0	0	0	0	0	0	0	0	0	0	0	0	0	0														0	0	0	0	0	0	0
27002	1	1	1		1	1	1	587	1	0	1		1	1	0	0	0	0	0	1	1	0	0	0	1	1	0	0	0														1	1	1	1	0	0	0
28404	0	0	0	0		1		575			1	1		0	0	0	0	0	0	0	0	0	0	0	0	0	0	0	0	0	0	1	0	0	0	1	1	0	0	0	0	0	0	0	0	0	0	0	0
19005	0	0	0			1		575				0		0	0	0	0	0	0	0	0	0	0	0	0	0	0	0	0														1	0	0	0	0	0	0
43403	0	0	0			1		575				0		0	0	0	0	0	0	0	0	0	0	0	0	0	0	0	0														0	0	0	0	0	0	0
34703	0	0	0			1		575				0		0	0	0	0	0	0	0	0	0	0	0	0	0	0	0	0														1	0	0	0	0	0	0
10402	0	0	0	0		1		575			0	1		0	0	0	0	0	0	0	0	0	0	0	0	0	0	0	0	0	0	0	0	0	0	0	0	0	0	0	0	0	0	0	0	0	0	0	0
37701	0	1	1		1	1	0	2056	1	0	1		0	0	0	0	0	0	0	1	1	0	1	0	1	1	1	0	0														1	1	1	1	0	0	0
20004	0	1	1		0	1	0	1082	0	0	1		0	0	0	0	0	0	0	1	1	0	0	0	1	1	0	0	0														0	1	1	0	0	0	0
27102	1	1	1			1		575			1			0	0	1	1	1	0	1	1	0	1	1	1	1	1	1	0														1	1	1	1	1	1	1
32601	0	1	1		0	1	0	556	0	0	1		0	0	0	0	0	0	0	1	1	0	1	1	1	1	1	1	0														1	1	1	1	1	0	0
19007	0	0	0			1		575				0		0	0	0	0	0	0	0	0	0	0	0	0	0	0	0	0														1	0	0	0	0	0	0
23103	0	0	0			1		575				0		0	0	0	0	0	0	0	0	0	0	0	0	0	0	0	0														0	0	0	0	0	0	0
9603	0	0	0	0		1		575			0	1		0	0	0	0	0	0	0	0	0	0	0	0	0	0	0	0	0	0	0	0	0	0	0	0	0	0	0	0	0	1	0	0	0	0	0	0
34101	0	0	0			1		575				0		0	0	0	0	0	0	0	0	0	0	0	0	0	0	0	0														1	0	0	0	0	0	0
39302	0	0	0	0		1		575			0	1		0	0	0	0	0	0	0	0	0	0	0	0	0	0	0	0	0	0	0	0	0	0	0	0	0	0	0	0	0	0	0	0	0	0	0	0
8202	0	0	0			1		575				0		0	0	0	0	0	0	0	0	0	0	0	0	0	0	0	0														1	0	0	0	0	0	0
43901	0	0	0	0		1		575			0	1		0	0	0	0	0	0	0	0	0	0	0	0	0	0	0	0	0	0	0	0	0	0	0	0	0	0	0	0	0	0	0	0	0	0	0	0
43001	0	1	1			1		575			1			0	0	0	0	0	0	1	0	0	0	0	1	0	0	0	0														0	1	0	0	0	0	0
29705	0	1	1			1		575			1			0	0	0	0	0	0	1	0	0	0	0	1	0	0	0	0														0	1	0	0	0	0	0
2201	0	1	1		0	1	0	794	0	1	1		0	0	0	0	0	0	0	1	0	0	0	0	1	0	0	0	0														1	1	0	0	0	0	0
21702	0	0	0	1	0	1	0	1345	0	0	1	1	0	0	0	0	0	0	0	0	0	0	0	0	0	0	0	0	0	0	0	0	0	0	0	0	0	0	0	0	0	0	0	0	0	0	0	0	0
5201	0	0	0	0	0	1	0	6065	0	0	0	1	0	0	0	0	0	0	0	0	0	0	0	0	0	0	0	0	0	0	0	0	0	0	0	0	0	0	0	0	0	0	1	0	0	0	0	0	0
10603	0	1	1		0	1	0	934	0	0	1		0	0	0	0	0	0	0	1	1	1	0	1	1	1	1	1	0														1	1	1	1	1	0	0
43201	0	0	0	1	0	1	0	1421	0	0	1	1	0	0	0	0	0	0	0	0	0	0	0	0	0	0	0	0	0	0	0	1	0	0	1	1	1	1	0	0	0	0	0	0	0	0	0	0	0
23801	0	1	1		0	1	0	965	0	0	1		0	0	0	0	0	0	0	1	1	0	1	0	1	1	1	0	0														0	1	1	1	0	0	0
20302	0	1	1			1		575			1			0	0	0	0	0	0	1	1	0	0	0	1	1	0	0	0														0	1	1	0	0	0	0
1002	1	1	1		1	1	1	587	1	1	1		0	0	0	1	1	0	0	1	1	1	1	0	1	1	1	1	0														1	1	1	1	1	1	1
12601	0	0	0	0		1		575			0	1		0	0	0	0	0	0	0	0	0	0	0	0	0	0	0	0	0	0	0	0	0	0	0	0	0	0	0	0	0	0	0	0	0	0	0	0
23001	1	1	1			1		575			1			0	0	1	0	0	0	0	1	0	0	0	1	0	0	0	0														0	1	1	0	0	0	0
31502	0	0	0			1		575				0		0	0	0	0	0	0	0	0	0	0	0	0	0	0	0	0														1	0	0	0	0	0	0
12002	0	0	0	0		1		575			0	1		0	0	0	0	0	0	0	0	0	0	0	0	0	0	0	0	0	0	0	0	0	0	0	0	0	0	0	0	0	0	0	0	0	0	0	0
202	0	0	0			1		575				0		0	0	0	0	0	0	0	0	0	0	0	0	0	0	0	0														1	0	0	0	0	0	0
16302	0	0	0	0		1		575			0	1		0	0	0	0	0	0	0	0	0	0	0	0	0	0	0	0	0	0	0	0	0	0	0	0	0	0	0	0	0	1	0	0	0	0	0	0
11402	0	0	0			1		575				0		0	0	0	0	0	0	0	0	0	0	0	0	0	0	0	0														0	0	0	0	0	0	0
37502	0	0	0	0		1		575			0	1		0	0	0	0	0	0	0	0	0	0	0	0	0	0	0	0	0	0	0	0	0	0	0	0	0	0	0	0	0	0	0	0	0	0	0	0
19002	0	0	0			1		575				0		0	0	0	0	0	0	0	0	0	0	0	0	0	0	0	0														1	0	0	0	0	0	0
24202	0	0	0			1		575				0		0	0	0	0	0	0	0	0	0	0	0	0	0	0	0	0														1	0	0	0	0	0	0
7702	0	0	0	0		1		575			0	1		0	0	0	0	0	0	0	0	0	0	0	0	0	0	0	0	0	0	0	0	0	0	0	0	0	0	0	0	0	0	0	0	0	0	0	0
34404	0	1	1			1		575			1			0	0	0	0	0	0	1	0	1	0	0	1	1	0	0	0														0	1	1	0	0	0	0
11003	0	1	1		0	1	0	678	0	0	1		0	0	0	0	0	0	0	1	1	0	0	0	1	1	0	0	0														1	1	1	0	0	0	0
501	0	0	0	1	1	1	0	1421	1	0	1	1	0	0	0	0	0	0	0	0	0	0	0	0	0	0	0	0	0	0	0	0	0	1	1	1	1	1	0	0	0	0	0	0	0	0	0	0	0
2104	0	0	0	0	0	1	0	19794	0	0	0	1	0	0	0	0	0	0	0	0	0	0	0	0	0	0	0	0	0	0	0	0	0	0	0	0	0	0	0	0	0	0	0	0	0	0	0	0	0
20001	1	1	1		0	1	0	924	0	0	1		0	0	0	0	1	0	0	1	1	0	0	0	1	1	0	0	0														0	1	1	1	0	0	0
20404	0	0	0	1		1		575			1	1		0	0	0	0	0	0	0	0	0	0	0	0	0	0	0	0	0	0	0	0	0	0	0	0	0	0	0	0	0	0	0	0	0	0	0	0
17301	0	0	0	1		1		575			1	1		0	0	0	0	0	0	0	0	0	0	0	0	0	0	0	0	0	0	1	1	0	1	1	1	1	1	0	0	0	0	0	0	0	0	0	0
30404	0	0	0			1		575				0		0	0	0	0	0	0	0	0	0	0	0	0	0	0	0	0														0	0	0	0	0	0	0
22601	0	0	0	0		1		575			0	1		0	0	0	0	0	0	0	0	0	0	0	0	0	0	0	0	0	0	0	0	0	0	0	0	0	0	0	0	0	1	0	0	0	0	0	0
18902	0	1	1			1		575			1			0	0	0	0	0	0	1	0	0	0	0	1	0	0	0	0														0	1	0	0	0	0	0
26302	0	1	1		1	1	0	2874	0	0	1		0	0	0	0	0	0	0	0	0	0	1	0	1	0	0	0	0														0	1	0	0	0	0	0
10301	1	1	1		1	1	0	556	1	0	1		0	0	0	0	1	0	0	0	0	0	0	1	1	0	0	0	0														1	1	1	0	0	0	0
14101	0	0	0	0		1		575			0	1		0	0	0	0	0	0	0	0	0	0	0	0	0	0	0	0	0	0	0	0	0	0	0	0	0	0	0	0	0	1	0	0	0	0	0	0
40204	0	0	0			1		575				0		0	0	0	0	0	0	0	0	0	0	0	0	0	0	0	0														0	0	0	0	0	0	0
8701	0	0	0	0		1		575			0	1		0	0	0	0	0	0	0	0	0	0	0	0	0	0	0	0	0	0	0	0	0	0	0	0	0	0	0	0	0	1	0	0	0	0	0	0
19001	0	0	0	0		1		575			0	1		0	0	0	0	0	0	0	0	0	0	0	0	0	0	0	0	0	0	0	0	0	0	0	0	0	0	0	0	0	0	0	0	0	0	0	0
34004	0	0	0			1		575				0		0	0	0	0	0	0	0	0	0	0	0	0	0	0	0	0														1	0	0	0	0	0	0
34005	0	0	0			1		575				0		0	0	0	0	0	0	0	0	0	0	0	0	0	0	0	0														0	0	0	0	0	0	0
38003	0	0	0			1		575				0		0	0	0	0	0	0	0	0	0	0	0	0	0	0	0	0														0	0	0	0	0	0	0
24903	0	0	0	1		1		575			1	1		0	0	0	0	0	0	0	0	0	0	0	0	0	0	0	0	0	0	1	1	1	1	1	1	1	1	1	0	0	0	0	0	0	0	0	0
30902	0	0	0			1		575				0		0	0	0	0	0	0	0	0	0	0	0	0	0	0	0	0														0	0	0	0	0	0	0
21704	1	0	1		0	1	0	2874	0	0	1		0	0	0	0	1	0	0	0	0	0	0	0	0	0	0	0	0														0	1	0	0	0	0	0
10604	0	0	0			1		575				0		0	0	0	0	0	0	0	0	0	0	0	0	0	0	0	0														0	0	0	0	0	0	0
26004	0	1	1		1	1	0	2874	1	0	1		0	0	0	0	0	0	0	1	1	0	0	0	1	1	0	0	0														1	1	1	0	0	0	0
20403	0	0	0			1		575				0		0	0	0	0	0	0	0	0	0	0	0	0	0	0	0	0														1	0	0	0	0	0	0
21603	0	1	1		1	1	0	1082	1	0	1		0	0	0	0	0	0	0	1	1	0	0	1	1	1	1	0	0														0	1	1	1	0	0	0
41403	0	1	1			1		575			1			0	0	0	0	0	0	0	0	0	0	1	1	0	0	0	0														1	1	0	0	0	0	0
43801	0	0	0	0		1		575			0	1		0	0	0	0	0	0	0	0	0	0	0	0	0	0	0	0	0	0	0	0	0	0	0	0	0	0	0	0	0	1	0	0	0	0	0	0
10001	0	0	0	0		1		575			0	1		0	0	0	0	0	0	0	0	0	0	0	0	0	0	0	0	0	0	0	0	0	0	0	0	0	0	0	0	0	1	0	0	0	0	0	0
22503	0	0	0			1		575				0		0	0	0	0	0	0	0	0	0	0	0	0	0	0	0	0														1	0	0	0	0	0	0
16301	0	0	0	1	1	1	0	3933	1	0	1	1	0	0	0	0	0	0	0	0	0	0	0	0	0	0	0	0	0	0	0	0	0	0	0	0	0	0	0	0	0	0	1	0	0	0	0	0	0
40201	0	0	0	0		1		575			0	1		0	0	0	0	0	0	0	0	0	0	0	0	0	0	0	0	0	0	0	0	0	0	0	0	0	0	0	0	0	0	0	0	0	0	0	0
14602	0	0	0	0		1		575			0	1		0	0	0	0	0	0	0	0	0	0	0	0	0	0	0	0	0	0	0	0	0	0	0	0	0	0	0	0	0	1	0	0	0	0	0	0
5101	0	0	0	0		1		575			0	1		0	0	0	0	0	0	0	0	0	0	0	0	0	0	0	0	0	0	0	0	0	0	0	0	0	0	0	0	0	1	0	0	0	0	0	0
30002	0	1	1			1		575			1			0	0	0	0	0	0	1	1	0	0	0	1	1	0	0	0														0	1	1	0	0	0	0
28403	0	0	0	0		1		575			1	1		0	0	0	0	0	0	0	0	0	0	0	0	0	0	0	0	0	0	1	0	0	0	1	1	0	0	0	0	0	1	0	0	0	0	0	0
25702	0	0	0			1		575				0		0	0	0	0	0	0	0	0	0	0	0	0	0	0	0	0														1	0	0	0	0	0	0
17503	0	0	0			1		575				0		0	0	0	0	0	0	0	0	0	0	0	0	0	0	0	0														0	0	0	0	0	0	0
20103	0	0	0			1		575				0		0	0	0	0	0	0	0	0	0	0	0	0	0	0	0	0														0	0	0	0	0	0	0
4001	0	0	0	0		1		575			0	1		0	0	0	0	0	0	0	0	0	0	0	0	0	0	0	0	0	0	0	0	0	0	0	0	0	0	0	0	0	0	0	0	0	0	0	0
22204	0	0	0			1		575				0		0	0	0	0	0	0	0	0	0	0	0	0	0	0	0	0														1	0	0	0	0	0	0
24501	0	0	0	0		1		575			1	1		0	0	0	0	0	0	0	0	0	0	0	0	0	0	0	0	0	0	0	0	1	0	1	1	0	0	0	0	0	0	0	0	0	0	0	0
5302	0	0	0	0		1		575			0	1		0	0	0	0	0	0	0	0	0	0	0	0	0	0	0	0	0	0	0	0	0	0	0	0	0	0	0	0	0	0	0	0	0	0	0	0
12502	0	0	0			1		575				0		0	0	0	0	0	0	0	0	0	0	0	0	0	0	0	0														1	0	0	0	0	0	0
16201	1	1	1			1		575			1			0	0	0	1	0	0	1	1	0	0	1	1	1	1	0	0														0	1	1	1	1	0	0
19803	0	0	0	0		1		575			0	1		0	0	0	0	0	0	0	0	0	0	0	0	0	0	0	0	0	0	0	0	0	0	0	0	0	0	0	0	0	1	0	0	0	0	0	0
32202	0	1	1			1		575			1			0	0	0	0	0	0	1	0	0	0	0	1	0	0	0	0														1	1	0	0	0	0	0
27901	0	1	1		1	1	0	1131	1	0	1		0	0	0	0	0	0	0	1	1	0	0	0	1	1	0	0	0														1	1	1	0	0	0	0
14502	0	0	0	0		1		575			0	1		0	0	0	0	0	0	0	0	0	0	0	0	0	0	0	0	0	0	0	0	0	0	0	0	0	0	0	0	0	0	0	0	0	0	0	0
27101	0	1	1			1		575			1			0	0	0	0	0	0	1	1	0	0	0	1	1	0	0	0														1	1	1	0	0	0	0
26003	0	1	1			1		575			1			0	0	0	0	0	0	1	1	1	0	0	1	1	1	0	0														1	1	1	1	0	0	0
102	0	0	0	1		1		575			1	1		0	0	0	0	0	0	0	0	0	0	0	0	0	0	0	0	0	0	0	0	1	0	1	1	0	0	0	0	0	1	0	0	0	0	0	0
30302	0	0	0	1	1	1	0	1345	1	0	1	1	0	0	0	0	0	0	0	0	0	0	0	0	0	0	0	0	0	0	0	0	0	0	0	0	0	0	0	0	0	0	0	0	0	0	0	0	0
22603	0	0	0			1		575				0		0	0	0	0	0	0	0	0	0	0	0	0	0	0	0	0														1	0	0	0	0	0	0
33502	0	0	0			1		575				0		0	0	0	0	0	0	0	0	0	0	0	0	0	0	0	0														1	0	0	0	0	0	0
31802	0	0	0	1		1		575			1	1		0	0	0	0	0	0	0	0	0	0	0	0	0	0	0	0	0	0	0	0	0	0	0	0	0	0	0	0	0	1	0	0	0	0	0	0
33001	0	1	1		1	1	0	587	1	0	1		0	0	0	0	0	0	0	1	0	0	0	0	1	0	0	0	0														1	1	0	0	0	0	0
2502	0	0	0	1	0	1	0	3933	0	0	1	1	0	0	0	0	0	0	0	0	0	0	0	0	0	0	0	0	0	0	0	0	0	1	0	1	1	0	0	0	0	0	0	0	0	0	0	0	0
2001	0	0	0	0	0	1	0	5253	0	0	0	1	0	0	0	0	0	0	0	0	0	0	0	0	0	0	0	0	0	0	0	0	0	0	0	0	0	0	0	0	0	0	0	0	0	0	0	0	0
5203	0	0	0			1		575				0		0	0	0	0	0	0	0	0	0	0	0	0	0	0	0	0														0	0	0	0	0	0	0
27402	1	1	1			1		575			1			0	1	1	1	1	0	1	1	0	1	0	1	1	1	0	0														0	1	1	1	1	1	1
24403	0	0	0			1		575				0		0	0	0	0	0	0	0	0	0	0	0	0	0	0	0	0														0	0	0	0	0	0	0
6401	0	0	0	0		1		575			0	1		0	0	0	0	0	0	0	0	0	0	0	0	0	0	0	0	0	0	0	0	0	0	0	0	0	0	0	0	0	1	0	0	0	0	0	0
30001	0	1	1			1		575			1			0	0	0	0	0	0	1	1	0	0	0	1	1	0	0	0														0	1	1	0	0	0	0
23501	0	1	1		1	1	0	1082	1	0	1		0	0	0	0	0	0	0	1	0	0	0	0	1	0	0	0	0														1	1	0	0	0	0	0
33901	0	0	0	0		1		575			0	1		0	0	0	0	0	0	0	0	0	0	0	0	0	0	0	0	0	0	0	0	0	0	0	0	0	0	0	0	0	0	0	0	0	0	0	0
11401	0	0	0	0		1		575			0	1		0	0	0	0	0	0	0	0	0	0	0	0	0	0	0	0	0	0	0	0	0	0	0	0	0	0	0	0	0	1	0	0	0	0	0	0
26602	0	0	0	0		1		575			0	1		0	0	0	0	0	0	0	0	0	0	0	0	0	0	0	0	0	0	0	0	0	0	0	0	0	0	0	0	0	1	0	0	0	0	0	0
12905	0	0	0			1		575				0		0	0	0	0	0	0	0	0	0	0	0	0	0	0	0	0														0	0	0	0	0	0	0
23101	0	0	0	0		1		575			0	1		0	0	0	0	0	0	0	0	0	0	0	0	0	0	0	0	0	0	0	0	0	0	0	0	0	0	0	0	0	1	0	0	0	0	0	0
31702	1	0	1			1		575			1			0	0	0	1	0	0	0	0	0	0	0	0	0	0	0	0														1	1	0	0	0	0	0
20202	0	1	1			1		575			1			0	0	0	0	0	0	1	1	1	1	1	1	1	1	1	1														1	1	1	1	1	1	0
21202	0	1	1			1		575			1			0	0	0	0	0		0	0	0	0	0	1	0	0	0	0														0	0	0	0	0	0	0
20702	0	0	0			1		575				0		0	0	0	0	0	0	0	0	0	0	0	0	0	0	0	0														1	0	0	0	0	0	0
38701	0	0	0	0		1		575			0	1		0	0	0	0	0	0	0	0	0	0	0	0	0	0	0	0	0	0	0	0	0	0	0	0	0	0	0	0	0	1	0	0	0	0	0	0
23105	0	0	0			1		575				0		0	0	0	0	0	0	0	0	0	0	0	0	0	0	0	0														1	0	0	0	0	0	0
41901	0	0	0	0		1		575			0	1		0	0	0	0	0	0	0	0	0	0	0	0	0	0	0	0	0	0	0	0	0	0	0	0	0	0	0	0	0	0	0	0	0	0	0	0
37302	0	0	0			1		575				0		0	0	0	0	0	0	0	0	0	0	0	0	0	0	0	0														1	0	0	0	0	0	0
35903	0	0	0			1		575				0		0	0	0	0	0	0	0	0	0	0	0	0	0	0	0	0														0	0	0	0	0	0	0
8201	0	1	1		1	1	0	587	1	1	1		0	0	0	0	0	0	0	0	0	0	1	1	1	1	0	0	0														0	1	1	0	0	0	0
40702	0	0	0	0		1		575			0	1		0	0	0	0	0	0	0	0	0	0	0	0	0	0	0	0	0	0	0	0	0	0	0	0	0	0	0	0	0	1	0	0	0	0	0	0
7902	0	0	0			1		575				0		0	0	0	0	0	0	0	0	0	0	0	0	0	0	0	0														1	0	0	0	0	0	0
36602	0	0	0			1		575				0		0	0	0	0	0	0	0	0	0	0	0	0	0	0	0	0														0	0	0	0	0	0	0
26006	0	1	1			1		575			1			0	0	0	0	0	0	1	1	1	0	0	1	1	1	0	0														1	1	1	1	0	0	0
35901	0	0	0	0		1		575			0	1		0	0	0	0	0	0	0	0	0	0	0	0	0	0	0	0	0	0	0	0	0	0	0	0	0	0	0	0	0	1	0	0	0	0	0	0
6601	0	0	0	0		1		575			0	1		0	0	0	0	0	0	0	0	0	0	0	0	0	0	0	0	0	0	0	0	0	0	0	0	0	0	0	0	0	1	0	0	0	0	0	0
601	0	0	0	1		1		575			1	1		0	0	0	0	0	0	0	0	0	0	0	0	0	0	0	0	0	0	0	0	1	1	1	1	1	0	0	0	0	1	0	0	0	0	0	0
32903	0	0	0			1		575				0		0	0	0	0	0	0	0	0	0	0	0	0	0	0	0	0														1	0	0	0	0	0	0
22402	0	0	0			1		575				0		0	0	0	0	0	0	0	0	0	0	0	0	0	0	0	0														1	0	0	0	0	0	0
30204	0	0	0	1	0	1	0	2260	0	0	1	1	0	0	0	0	0	0	0	0	0	0	0	0	0	0	0	0	0	0	0	0	0	1	0	1	1	0	0	0	0	0	0	0	0	0	0	0	0
2302	0	1	1			1		575			1			0	0	0	0	0	0	0	0	0	0	1	1	0	0	0	0														1	1	0	0	0	0	0
13102	0	0	0	0		1		575			0	1		0	0	0	0	0	0	0	0	0	0	0	0	0	0	0	0	0	0	0	0	0	0	0	0	0	0	0	0	0	1	0	0	0	0	0	0
39104	0	0	0			1		575				0		0	0	0	0	0	0	0	0	0	0	0	0	0	0	0	0														0	0	0	0	0	0	0
5002	0	0	0	0		1		575			0	1		0	0	0	0	0	0	0	0	0	0	0	0	0	0	0	0	0	0	0	0	0	0	0	0	0	0	0	0	0	0	0	0	0	0	0	0
33201	0	1	1		1	1	0	587	1	0	1		0	0	0	0	0	0	0	1	1	0	1	0	1	1	1	0	0														0	1	1	1	0	0	0
14203	0	0	0			1		575				0		0	0	0	0	0	0	0	0	0	0	0	0	0	0	0	0														1	0	0	0	0	0	0
9702	0	0	0			1		575				0		0	0	0	0	0	0	0	0	0	0	0	0	0	0	0	0														0	0	0	0	0	0	0
37501	0	0	0	0		1		575			0	1		0	0	0	0	0	0	0	0	0	0	0	0	0	0	0	0	0	0	0	0	0	0	0	0	0	0	0	0	0	1	0	0	0	0	0	0
902	0	1	1		0	1	0	1401	0	0	1		0	0	0	0	0	0	0	1	1	1	0	1	1	1	1	1	0														1	1	1	1	1	0	0
41702	0	0	0			1		575				0		0	0	0	0	0	0	0	0	0	0	0	0	0	0	0	0														1	0	0	0	0	0	0
1601	0	0	0	0		1		575			0	1		0	0	0	0	0	0	0	0	0	0	0	0	0	0	0	0	0	0	0	0	0	0	0	0	0	0	0	0	0	1	0	0	0	0	0	0
1303	0	0	0	0		1		575			0	1		0	0	0	0	0	0	0	0	0	0	0	0	0	0	0	0	0	0	0	0	0	0	0	0	0	0	0	0	0	0	0	0	0	0	0	0
26301	0	1	1		1	1	0	556	1	0	1		0	0	0	0	0	0	0	1	1	0	0	0	1	1	0	0	0														1	1	1	0	0	0	0
2102	0	1	1			1		575			1			0	0	0	0	0	0	1	1	0	1	0	1	1	1	0	0														0	1	1	1	0	0	0
43502	0	0	0			1		575				0		0	0	0	0	0	0	0	0	0	0	0	0	0	0	0	0														0	0	0	0	0	0	0
18901	0	1	1		1	1	0	587	1	0	1		0	0	0	0	0	0	0	1	1	0	0	0	1	1	0	0	0														1	1	1	0	0	0	0
33002	0	0	0			1		575				0		0	0	0	0	0	0	0	0	0	0	0	0	0	0	0	0														0	0	0	0	0	0	0
24001	0	0	0	0		1		575			1	1		0	0	0	0	0	0	0	0	0	0	0	0	0	0	0	0	0	0	0	0	1	0	1	1	0	0	0	0	0	1	0	0	0	0	0	0
20402	0	0	0	1		1		575			1	1		0	0	0	0	0	0	0	0	0	0	0	0	0	0	0	0	0	0	1	0	0	1	1	1	1	0	0	0	0	1	0	0	0	0	0	0
13402	0	0	0	0		1		575			0	1		0	0	0	0	0	0	0	0	0	0	0	0	0	0	0	0	0	0	0	0	0	0	0	0	0	0	0	0	0	0	0	0	0	0	0	0
4302	0	1	1			1		575			1			0	0	0	0	0	0	0	0	0	1	1	1	1	0	0	0														0	1	1	0	0	0	0
41302	1	1	1			1		575			1			0	0	0	1	0	0	1	1	0	0	0	1	1	0	0	0														0	1	1	1	0	0	0
29902	1	1	1		1	1	1	587	1	1	1		0	0	0	0	1	0	0	1	1	0	1	0	1	1	1	0	0														1	1	1	1	1	0	0
20101	1	1	1			1		575			1			0	0	1	1	1	0	1	1	0	1	1	1	1	1	1	0														0	1	1	1	1	1	1
39102	0	0	0			1		575				0		0	0	0	0	0	0	0	0	0	0	0	0	0	0	0	0														1	0	0	0	0	0	0
31501	0	1	1		0	1	0	678	0	0	1		0	0	0	0	0	0	0	0	1	0	0	1	1	1	0	0	0														0	1	1	0	0	0	0
10801	0	1	1		1	1	0	556	0	0	1		0	0	0	0	0	0	0	0	0	0	1	1	1	1	0	0	0														1	1	1	0	0	0	0
24902	0	0	0			1		575				0		0	0	0	0	0	0	0	0	0	0	0	0	0	0	0	0														0	0	0	0	0	0	0
16801	0	0	0	1	0	1	0	1421	0	0	1	1	0	0	0	0	0	0	0	0	0	0	0	0	0	0	0	0	0	0	0	0	0	0	0	0	0	0	0	0	0	0	0	0	0	0	0	0	0
18301	0	1	1		1	1	0	556	1	0	1		0	0	0	0	0	0	0	1	1	0	1	0	1	1	1	0	0														0	1	1	1	0	0	0
904	0	1	1			1		575			1			0	0	0	0	0	0	1	0	0	0	0	1	0	0	0	0														0	1	0	0	0	0	0
12201	0	1	1		1	1	0	678	0	1	1		0	0	0	0	0	0	0	1	0	0	1	1	1	1	1	0	0														0	1	1	1	0	0	0
17001	0	0	0	1		1		575			1	1		0	0	0	0	0	0	0	0	0	0	0	0	0	0	0	0	0	0	0	0	0	0	0	0	0	0	0	0	0	0	0	0	0	0	0	0
27303	0	0	0			1		575				0		0	0	0	0	0	0	0	0	0	0	0	0	0	0	0	0														1	0	0	0	0	0	0
801	1	1	1		1	1	0	2056	1	1	1		0	1	1	1	1	0	0	1	1	0	1	1	1	1	1	1	0														1	1	1	1	1	1	1
20201	0	1	1		1	1	0	556	1	0	1		0	0	0	0	0	0	0	1	1	1	1	1	1	1	1	1	1														0	1	1	1	1	1	0
41404	0	0	0			1		575				0		0	0	0	0	0	0	0	0	0	0	0	0	0	0	0	0														1	0	0	0	0	0	0
803	0	1	1			1		575			1			0	0	0	0	0	0	1	1	0	0	1	1	1	1	0	0														1	1	1	1	0	0	0
20704	0	0	0			1		575				0		0	0	0	0	0	0	0	0	0	0	0	0	0	0	0	0														1	0	0	0	0	0	0
15801	1	0	1			1		575			1			0	0	0	1	0	0	0	0	0	0	0	0	0	0	0	0														0	1	0	0	0	0	0
45401	0	0	0	0		1		575			0	1		0	0	0	0	0	0	0	0	0	0	0	0	0	0	0	0	0	0	0	0	0	0	0	0	0	0	0	0	0	0	0	0	0	0	0	0
42702	0	0	0			1		575				0		0	0	0	0	0	0	0	0	0	0	0	0	0	0	0	0														1	0	0	0	0	0	0
19604	0	1	1			1		575			1			0	0	0	0	0	0	1	1	0	1	1	1	1	1	1	0														0	1	1	1	1	0	0
13201	0	0	0	0		1		575			0	1		0	0	0	0	0	0	0	0	0	0	0	0	0	0	0	0	0	0	0	0	0	0	0	0	0	0	0	0	0	1	0	0	0	0	0	0
24702	0	1	1			1		575			1			0	0	0	0	0	0	1	0	0	0	0	1	0	0	0	0														1	1	0	0	0	0	0
14202	0	0	0	1		1		575			1	1		0	0	0	0	0	0	0	0	0	0	0	0	0	0	0	0	0	0	0	0	0	0	0	0	0	0	0	0	0	0	0	0	0	0	0	0
31902	0	0	0	1	1	1	1	2618	1	0	1	1	0	0	0	0	0	0	0	0	0	0	0	0	0	0	0	0	0	0	1	1	0	0	0	1	1	1	0	0	0	0	0	0	0	0	0	0	0
26702	0	1	1		0	1	0	2874	0	0	1		0	0	0	0	0	0	0	1	0	0	0	0	1	0	0	0	0														1	1	0	0	0	0	0
21302	0	1	1			1		575			1			0	0	0	0	0	0	1	0	1	0	0	1	1	0	0	0														0	1	1	0	0	0	0
5802	0	0	0	0		1		575			0	1		0	0	0	0	0	0	0	0	0	0	0	0	0	0	0	0	0	0	0	0	0	0	0	0	0	0	0	0	0	0	0	0	0	0	0	0
14601	0	0	0	0	0	1	0	6065	0	1	0	1	0	0	0	0	0	0	0	0	0	0	0	0	0	0	0	0	0	0	0	0	0	0	0	0	0	0	0	0	0	0	1	0	0	0	0	0	0
16202	0	1	1		1	1	0	1082	1	0	1		0	0	0	0	0	0	0	0	0	0	1	0	1	0	0	0	0														0	1	0	0	0	0	0
21401	1	1	1		1	1	0	587	1	1	1		0	0	0	1	0	0	0	1	1	1	1	1	1	1	1	1	1														1	1	1	1	1	1	1
42402	0	0	0	0	1	1	0	5355	1	0	1	1	0	0	0	0	0	0	0	0	0	0	0	0	0	0	0	0	0	0	0	0	0	1	0	1	1	0	0	0	0	0	0	0	0	0	0	0	0
29201	0	1	1		1	1	0	1082	1	1	1		0	0	0	0	0	0	0	1	0	1	0	0	1	1	0	0	0														1	1	1	0	0	0	0
21601	0	1	1		1	1	0	556	1	0	1		0	0	0	0	0	0	0	1	1	0	0	0	1	1	0	0	0														1	1	1	0	0	0	0
20303	1	1	1		1	1	0	2874	1	1	1		0	0	0	0	0	1	0	1	0	0	0	0	1	0	0	0	0														1	1	1	0	0	0	0
9102	0	0	0	1	1	1	1	1345	1	1	1	1	0	0	0	0	0	0	0	0	0	0	0	0	0	0	0	0	0	0	0	0	0	0	0	0	0	0	0	0	0	0	0	0	0	0	0	0	0
9701	0	1	1		1	1	0	587	0	0	1		0	0	0	0	0	0	0	1	1	0	0	0	1	1	0	0	0														0	1	1	0	0	0	0
29703	0	1	1		1	1	0	1082	1	1	1		0	0	0	0	0	0	0	1	0	0	0	0	1	0	0	0	0														0	1	0	0	0	0	0
402	1	1	1		1	1	0	587	1	0	1		0	0	0	1	0	0	0	1	0	0	0	0	1	0	0	0	0														1	1	1	0	0	0	0
19802	0	0	0	1	1	1	0	2260	1	0	1	1	0	0	0	0	0	0	0	0	0	0	0	0	0	0	0	0	0	1	1	1	1	0	1	1	1	1	1	1	1	0	1	0	0	0	0	0	0
[truncated: 36 more columns]
